# Supplementary material for: Comprehensive computational modelling of the development of mammalian cortical connectivity underlying an architectonic type principle
Source: PLoS Comput Biol. 2018 Nov 26;14(11):e1006550. doi: 10.1371/journal.pcbi.1006550 (PMC6261046; doi:10.1371/journal.pcbi.1006550)
Supplement: S1 File — (XLSX) [file pcbi.1006550.s004.xlsx]

## Sheet: simul. network statistics (1)
	fraction of connections between simulated cortical areas that is present
	% connected areas
instance	1D-1row-1or	1D-2row-1or	2D-1or	1D-1row-2or	1D-2row-2or	2D-2or	1D-1row-3or	1D-2row-3or	2D-4or	inverse-1D-1row-2or	inverse-1D-2row-2or	inverse-2D-2or	radial-1D-1row-2or	radial-1D-2row-2or	radial-2D-2or	static-1D-1row-2or	static-1D-2row-2or	static-2D-2or	random-1D-1row-2or	random-1D-2row-2or	random-2D-2or
1	0.513333	0.470204	0.709414	0.644615	0.568627	0.588605	0.603989	0.553459	0.578859	0.433846	0.388386	0.41036	0.656923	0.659125	0.86692	0.532308	0.523001	0.758377	0.518462	0.469457	0.547772
2	0.518333	0.471429	0.70463	0.64	0.565988	0.591711	0.618234	0.554158	0.580194	0.433846	0.401584	0.407292	0.655385	0.658748	0.865041	0.524615	0.52187	0.760409	0.527692	0.461538	0.549229
3	0.51	0.468163	0.700926	0.633846	0.557692	0.592286	0.608262	0.550664	0.579906	0.443077	0.392534	0.406832	0.672308	0.664781	0.865731	0.530769	0.5181	0.757917	0.530769	0.454751	0.55199
4	0.518333	0.468163	0.708642	0.633846	0.55543	0.589372	0.61396	0.544724	0.578414	0.46	0.397813	0.407867	0.66	0.654977	0.863507	0.536923	0.523001	0.756192	0.553846	0.446456	0.548194
5	0.523333	0.460816	0.708796	0.615385	0.562971	0.590714	0.605413	0.547519	0.580691	0.450769	0.390649	0.409439	0.649231	0.656486	0.864121	0.533846	0.515837	0.758032	0.487692	0.455882	0.551108
6	0.531667	0.471837	0.707562	0.624615	0.567119	0.590215	0.602564	0.55311	0.578467	0.438462	0.389894	0.408673	0.663077	0.665535	0.867725	0.523077	0.520739	0.758607	0.512308	0.45362	0.554137
7	0.525	0.467755	0.707716	0.638462	0.554676	0.588989	0.602564	0.549965	0.578336	0.432308	0.397059	0.407561	0.661538	0.658748	0.863891	0.52	0.527903	0.757534	0.536923	0.484917	0.546967
8	0.53	0.459592	0.706636	0.624615	0.561463	0.58849	0.611111	0.553809	0.579042	0.447692	0.393288	0.409708	0.655385	0.658371	0.863469	0.529231	0.516591	0.758914	0.538462	0.47549	0.549229
9	0.526667	0.457959	0.703395	0.638462	0.559201	0.590024	0.611111	0.549266	0.577917	0.444615	0.389517	0.408289	0.643077	0.658371	0.864044	0.521538	0.520739	0.760256	0.48	0.463047	0.542596
10	0.51	0.464898	0.709414	0.632308	0.565988	0.590446	0.612536	0.547869	0.578467	0.427692	0.393288	0.407216	0.649231	0.662896	0.861897	0.512308	0.516968	0.75508	0.473846	0.480392	0.55061
11	0.505	0.467347	0.707253	0.606154	0.574661	0.591902	0.621083	0.548917	0.579252	0.438462	0.391403	0.408596	0.655385	0.655731	0.865118	0.533846	0.522624	0.758876	0.563077	0.451357	0.548463
12	0.523333	0.46898	0.702623	0.612308	0.562971	0.589525	0.608262	0.540182	0.578388	0.443077	0.397813	0.408251	0.653846	0.664027	0.862664	0.535385	0.521493	0.759106	0.513846	0.446456	0.557089
13	0.52	0.457551	0.703086	0.62	0.562217	0.591902	0.602564	0.552061	0.577708	0.430769	0.389894	0.409785	0.647692	0.653846	0.864274	0.513846	0.523379	0.758838	0.526154	0.479638	0.544782
14	0.526667	0.47551	0.710031	0.64	0.558069	0.592976	0.611111	0.549965	0.576949	0.432308	0.389517	0.408673	0.656923	0.657617	0.863469	0.527692	0.519608	0.759873	0.484615	0.461161	0.54528
15	0.5	0.471429	0.704167	0.626154	0.560332	0.591672	0.618234	0.554158	0.57831	0.42	0.386878	0.40549	0.641538	0.66365	0.863546	0.530769	0.516214	0.757074	0.521538	0.447587	0.556246
16	0.52	0.47551	0.70679	0.644615	0.564103	0.589755	0.596866	0.547869	0.578598	0.453846	0.394042	0.408136	0.649231	0.661011	0.864849	0.526154	0.52187	0.758454	0.496923	0.474736	0.550955
17	0.508333	0.471429	0.705247	0.621538	0.566365	0.588759	0.599715	0.557303	0.57619	0.44	0.397059	0.408558	0.673846	0.659502	0.862319	0.529231	0.508673	0.757956	0.526154	0.446078	0.546929
18	0.516667	0.452653	0.703858	0.630769	0.559955	0.590215	0.619658	0.548917	0.577891	0.438462	0.394419	0.408289	0.66	0.665535	0.865079	0.530769	0.523379	0.759336	0.513846	0.462293	0.54275
19	0.511667	0.46	0.709259	0.623077	0.570136	0.591979	0.612536	0.551013	0.58056	0.430769	0.397813	0.408443	0.681538	0.662142	0.863239	0.52	0.524133	0.756652	0.558462	0.455128	0.54551
20	0.518333	0.469796	0.710648	0.627692	0.559201	0.590484	0.605413	0.557303	0.577865	0.436923	0.395551	0.405682	0.652308	0.6546	0.860939	0.518462	0.527526	0.760678	0.5	0.46644	0.551722
21	0.501667	0.46	0.707562	0.633846	0.565988	0.590407	0.619658	0.546471	0.577446	0.447692	0.389517	0.409248	0.633846	0.664404	0.864734	0.516923	0.523756	0.760448	0.498462	0.476244	0.542558
22	0.516667	0.470204	0.705556	0.621538	0.570513	0.592746	0.609687	0.55276	0.580481	0.441538	0.391403	0.407791	0.647692	0.657994	0.865271	0.526154	0.525641	0.761138	0.527692	0.443816	0.549843
23	0.526667	0.464082	0.710185	0.635385	0.56825	0.589065	0.611111	0.55276	0.579461	0.449231	0.397813	0.406641	0.663077	0.653846	0.862357	0.515385	0.516591	0.757534	0.56	0.451735	0.551606
24	0.493333	0.467347	0.706173	0.638462	0.572021	0.588874	0.618234	0.546122	0.578781	0.436923	0.393288	0.406871	0.656923	0.656863	0.862127	0.527692	0.526018	0.758799	0.512308	0.453243	0.541715
25	0.505	0.475102	0.702006	0.621538	0.557315	0.587953	0.611111	0.551013	0.579775	0.423077	0.394419	0.407484	0.655385	0.656863	0.864159	0.54	0.524887	0.757802	0.532308	0.46003	0.548194
26	0.518333	0.469388	0.70679	0.630769	0.565234	0.592938	0.619658	0.55276	0.582418	0.429231	0.392911	0.411126	0.670769	0.661765	0.862856	0.538462	0.523001	0.758838	0.54	0.447587	0.549574
27	0.523333	0.459184	0.711574	0.64	0.562594	0.590906	0.621083	0.554158	0.577028	0.444615	0.393288	0.405452	0.664615	0.654977	0.86067	0.533846	0.521116	0.756652	0.535385	0.434389	0.55383
28	0.511667	0.461633	0.710185	0.643077	0.557692	0.590944	0.606838	0.549616	0.576033	0.438462	0.397059	0.408366	0.655385	0.655731	0.863392	0.52	0.519985	0.755694	0.506154	0.47549	0.547236
29	0.533333	0.470612	0.71142	0.629231	0.56448	0.590254	0.606838	0.546122	0.57797	0.429231	0.388763	0.409631	0.646154	0.668175	0.863354	0.526154	0.520739	0.757687	0.506154	0.458145	0.543708
30	0.5	0.464898	0.712037	0.607692	0.567119	0.592171	0.619658	0.544724	0.579147	0.441538	0.395173	0.40526	0.675385	0.656109	0.862396	0.538462	0.52187	0.757112	0.533846	0.490196	0.549958
31	0.505	0.468571	0.710957	0.636923	0.562217	0.589104	0.609687	0.549965	0.580324	0.449231	0.388763	0.406756	0.647692	0.661011	0.864083	0.524615	0.520739	0.758032	0.529231	0.448341	0.544782
32	0.518333	0.46449	0.705093	0.635385	0.570513	0.587148	0.612536	0.548917	0.577996	0.443077	0.395551	0.408788	0.653846	0.656109	0.860133	0.523077	0.526772	0.753738	0.521538	0.465686	0.548194
33	0.531667	0.468571	0.71142	0.623077	0.557315	0.585385	0.611111	0.544375	0.582025	0.435385	0.396682	0.404532	0.643077	0.654977	0.863239	0.524615	0.524887	0.75485	0.515385	0.452866	0.549613
34	0.505	0.464898	0.713272	0.635385	0.557315	0.590752	0.605413	0.548218	0.582444	0.433846	0.397436	0.407714	0.655385	0.657617	0.863009	0.536923	0.516214	0.759566	0.493846	0.468326	0.548616
35	0.523333	0.464898	0.705864	0.629231	0.567496	0.591481	0.61396	0.544375	0.578388	0.430769	0.393288	0.409861	0.653846	0.659125	0.862511	0.530769	0.510181	0.761521	0.524615	0.467572	0.552948
36	0.523333	0.473061	0.708179	0.629231	0.562594	0.587992	0.619658	0.549965	0.579226	0.433846	0.397059	0.410896	0.652308	0.657994	0.864466	0.524615	0.522624	0.758262	0.501538	0.464555	0.545702
37	0.521667	0.471429	0.708642	0.626154	0.560332	0.594931	0.623932	0.556254	0.577813	0.444615	0.388009	0.408366	0.646154	0.661011	0.866076	0.535385	0.525264	0.758377	0.544615	0.486425	0.541024
38	0.518333	0.457551	0.706173	0.630769	0.557692	0.592133	0.609687	0.544724	0.578467	0.449231	0.390271	0.407024	0.646154	0.656863	0.863047	0.530769	0.523379	0.756997	0.503077	0.449472	0.551491
39	0.516667	0.465306	0.704475	0.638462	0.556561	0.589832	0.609687	0.54123	0.578964	0.446154	0.39178	0.412583	0.658462	0.67006	0.866038	0.523077	0.521116	0.757879	0.532308	0.449095	0.549536
40	0.516667	0.470612	0.704167	0.623077	0.553545	0.5901	0.602564	0.545423	0.580586	0.443077	0.395173	0.411663	0.652308	0.658748	0.866153	0.515385	0.520739	0.760409	0.510769	0.46644	0.544437
41	0.53	0.46449	0.712037	0.632308	0.570136	0.591557	0.608262	0.54717	0.57831	0.443077	0.395173	0.410628	0.653846	0.661388	0.86577	0.527692	0.525641	0.756652	0.501538	0.466817	0.547772
42	0.508333	0.46449	0.712037	0.623077	0.562594	0.591366	0.608262	0.548218	0.577054	0.44	0.38914	0.406257	0.672308	0.656109	0.865578	0.530769	0.521493	0.760333	0.483077	0.454751	0.547657
43	0.511667	0.473469	0.704012	0.621538	0.559955	0.588759	0.605413	0.550664	0.578179	0.450769	0.39819	0.407637	0.650769	0.65724	0.864619	0.530769	0.522624	0.758416	0.503077	0.448718	0.546277
44	0.523333	0.466531	0.70787	0.635385	0.563725	0.591941	0.608262	0.559399	0.577734	0.424615	0.38537	0.407292	0.649231	0.657994	0.863047	0.52	0.525641	0.754773	0.506154	0.46644	0.550456
45	0.508333	0.460408	0.70679	0.635385	0.555053	0.592171	0.596866	0.551712	0.581816	0.421538	0.391026	0.409976	0.643077	0.656863	0.864044	0.524615	0.523756	0.757457	0.503077	0.447964	0.548731
46	0.516667	0.454694	0.709877	0.635385	0.562971	0.589104	0.623932	0.547869	0.578676	0.430769	0.392157	0.408864	0.636923	0.657617	0.865194	0.532308	0.526395	0.760179	0.504615	0.471342	0.548693
47	0.491667	0.468163	0.705864	0.615385	0.567873	0.591251	0.615385	0.546122	0.576504	0.429231	0.394419	0.408903	0.670769	0.65724	0.866306	0.54	0.518477	0.757572	0.5	0.444193	0.550265
48	0.513333	0.454286	0.704475	0.626154	0.56448	0.588912	0.628205	0.546471	0.578388	0.447692	0.396305	0.410321	0.656923	0.656109	0.861399	0.509231	0.52187	0.758262	0.509231	0.487179	0.553907
49	0.501667	0.462857	0.710648	0.62	0.563348	0.589564	0.609687	0.548917	0.577289	0.450769	0.394796	0.407101	0.652308	0.659879	0.861322	0.523077	0.527526	0.757534	0.506154	0.471719	0.547926
50	0.515	0.45102	0.707253	0.62	0.559201	0.590484	0.608262	0.54682	0.578624	0.421538	0.398944	0.410858	0.643077	0.652338	0.866421	0.518462	0.52451	0.758262	0.558462	0.47549	0.553025
51	0.521667	0.460816	0.708333	0.633846	0.563725	0.591404	0.616809	0.548567	0.578545	0.438462	0.395928	0.409593	0.666154	0.655354	0.866345	0.524615	0.512821	0.760371	0.529231	0.44721	0.53673
52	0.515	0.46898	0.70108	0.621538	0.570136	0.592439	0.622507	0.544724	0.578257	0.44	0.397436	0.411932	0.655385	0.659125	0.864083	0.535385	0.526772	0.75554	0.536923	0.471719	0.543938
53	0.513333	0.473469	0.713117	0.641538	0.571267	0.593168	0.616809	0.553459	0.578414	0.433846	0.392534	0.406832	0.664615	0.664027	0.867955	0.530769	0.523379	0.76156	0.506154	0.448341	0.552143
54	0.506667	0.468163	0.709722	0.629231	0.569382	0.587302	0.603989	0.547869	0.576269	0.435385	0.38537	0.408711	0.649231	0.661011	0.862472	0.523077	0.527526	0.755655	0.484615	0.462293	0.555172
55	0.531667	0.463673	0.707253	0.643077	0.567873	0.589525	0.612536	0.55311	0.578885	0.447692	0.396682	0.410245	0.649231	0.654977	0.865194	0.538462	0.524133	0.757227	0.513846	0.456259	0.544897
56	0.51	0.458776	0.713426	0.632308	0.565234	0.591596	0.60114	0.549266	0.576871	0.435385	0.396682	0.407676	0.646154	0.660634	0.866498	0.527692	0.52451	0.759719	0.501538	0.458899	0.551568
57	0.508333	0.466939	0.710339	0.623077	0.567119	0.591404	0.61396	0.555556	0.577185	0.433846	0.39178	0.406871	0.649231	0.659125	0.863967	0.518462	0.527526	0.76202	0.550769	0.453243	0.548156
58	0.518333	0.463265	0.704321	0.632308	0.566365	0.592439	0.631054	0.546122	0.577002	0.443077	0.390271	0.407407	0.66	0.657994	0.862626	0.54	0.523756	0.757841	0.513846	0.449849	0.553447
59	0.513333	0.471429	0.704321	0.641538	0.558824	0.589525	0.608262	0.556953	0.578414	0.436923	0.386878	0.408328	0.650769	0.661388	0.863507	0.532308	0.526018	0.758991	0.521538	0.443439	0.548999
60	0.51	0.460816	0.70463	0.613846	0.555053	0.589947	0.626781	0.544724	0.579016	0.438462	0.392911	0.406487	0.636923	0.666667	0.862434	0.523077	0.52187	0.759566	0.515385	0.501885	0.542366
61	0.516667	0.467347	0.706636	0.624615	0.565988	0.591941	0.61396	0.547519	0.57967	0.430769	0.39178	0.406564	0.673846	0.660256	0.864888	0.515385	0.522624	0.760179	0.532308	0.451357	0.549843
62	0.506667	0.475102	0.711728	0.638462	0.564103	0.592017	0.592593	0.544375	0.578833	0.438462	0.39178	0.410091	0.650769	0.653092	0.867418	0.532308	0.512821	0.759068	0.490769	0.461161	0.554597
63	0.493333	0.466122	0.708642	0.606154	0.556561	0.589755	0.609687	0.55311	0.577813	0.449231	0.394042	0.406334	0.643077	0.656109	0.863431	0.523077	0.533937	0.758914	0.535385	0.448341	0.548424
64	0.518333	0.46449	0.705556	0.64	0.569382	0.591596	0.608262	0.551363	0.577944	0.449231	0.387632	0.408864	0.663077	0.657994	0.863086	0.529231	0.52187	0.761215	0.529231	0.490196	0.551722
65	0.516667	0.471837	0.709722	0.632308	0.561086	0.592478	0.612536	0.552411	0.57742	0.447692	0.393288	0.408366	0.66	0.657994	0.865731	0.524615	0.520739	0.760486	0.526154	0.436652	0.554175
66	0.515	0.468163	0.708488	0.641538	0.564103	0.588298	0.608262	0.540531	0.578938	0.441538	0.397813	0.410973	0.652308	0.659125	0.863661	0.533846	0.51546	0.761368	0.503077	0.456259	0.553562
67	0.521667	0.454286	0.70463	0.621538	0.562971	0.586726	0.608262	0.553459	0.577944	0.436923	0.38914	0.407714	0.653846	0.662519	0.865041	0.523077	0.519608	0.75347	0.506154	0.461538	0.550878
68	0.506667	0.466531	0.707716	0.635385	0.566365	0.586918	0.596866	0.544025	0.578074	0.441538	0.393665	0.406832	0.647692	0.659502	0.864773	0.541538	0.522247	0.758722	0.496923	0.485671	0.549613
69	0.516667	0.463673	0.700772	0.629231	0.552036	0.592171	0.594017	0.543676	0.577525	0.441538	0.394042	0.409785	0.650769	0.655731	0.863392	0.532308	0.519608	0.758607	0.48	0.471719	0.549728
70	0.513333	0.462449	0.709105	0.616923	0.568627	0.58849	0.61396	0.545772	0.578388	0.443077	0.400452	0.411088	0.647692	0.665158	0.862817	0.536923	0.526018	0.759221	0.536923	0.448341	0.548769
71	0.506667	0.467755	0.711728	0.62	0.568627	0.592631	0.599715	0.561845	0.577211	0.432308	0.393665	0.409631	0.655385	0.665158	0.865271	0.526154	0.523001	0.757266	0.535385	0.472851	0.54183
72	0.508333	0.471837	0.706481	0.644615	0.553545	0.593359	0.603989	0.544375	0.578598	0.429231	0.393665	0.410015	0.656923	0.661765	0.864658	0.526154	0.52187	0.756652	0.476923	0.470588	0.547389
73	0.518333	0.467755	0.704938	0.624615	0.571644	0.5878	0.625356	0.543326	0.578781	0.427692	0.394042	0.404839	0.656923	0.661765	0.862472	0.526154	0.516968	0.759374	0.558462	0.442308	0.54459
74	0.531667	0.468571	0.70571	0.62	0.567873	0.590407	0.608262	0.55311	0.576007	0.435385	0.391026	0.407983	0.641538	0.660634	0.863469	0.527692	0.523379	0.756269	0.484615	0.450226	0.549804
75	0.516667	0.476327	0.70787	0.629231	0.562971	0.590561	0.605413	0.540881	0.582418	0.446154	0.397059	0.406411	0.650769	0.658748	0.864466	0.513846	0.522247	0.759949	0.535385	0.487934	0.546546
76	0.508333	0.455102	0.709105	0.635385	0.562971	0.591864	0.618234	0.55311	0.578205	0.463077	0.391403	0.410705	0.658462	0.656863	0.862396	0.521538	0.529035	0.756	0.492308	0.468703	0.55153
77	0.518333	0.461633	0.708333	0.612308	0.570136	0.588912	0.616809	0.545423	0.579775	0.443077	0.401961	0.406947	0.658462	0.658748	0.865463	0.530769	0.524133	0.755924	0.486154	0.480392	0.555287
78	0.516667	0.468571	0.709568	0.621538	0.567119	0.589449	0.616809	0.550314	0.577159	0.438462	0.397813	0.407062	0.647692	0.662896	0.864734	0.526154	0.523001	0.756537	0.527692	0.438537	0.549114
79	0.505	0.463673	0.710185	0.618462	0.570136	0.587838	0.596866	0.551363	0.57797	0.429231	0.389517	0.405452	0.666154	0.662519	0.861705	0.538462	0.52187	0.757457	0.5	0.466817	0.543095
80	0.516667	0.468163	0.706019	0.652308	0.570136	0.587915	0.626781	0.558351	0.577839	0.44	0.388763	0.406449	0.663077	0.661388	0.862664	0.527692	0.529789	0.755387	0.484615	0.472474	0.546814
81	0.515	0.457551	0.706019	0.626154	0.562971	0.588298	0.598291	0.548917	0.577839	0.438462	0.395928	0.409938	0.647692	0.662519	0.862165	0.533846	0.519231	0.758914	0.503077	0.466817	0.553217
82	0.503333	0.464082	0.703241	0.636923	0.564103	0.591864	0.623932	0.544375	0.578467	0.452308	0.390271	0.406296	0.649231	0.655731	0.866498	0.527692	0.519985	0.757189	0.498462	0.470588	0.552258
83	0.511667	0.46898	0.70463	0.627692	0.558824	0.587953	0.605413	0.544724	0.576714	0.447692	0.39178	0.409094	0.655385	0.659125	0.864466	0.532308	0.521116	0.760448	0.515385	0.46908	0.546162
84	0.508333	0.457551	0.710957	0.618462	0.559955	0.589564	0.61396	0.55276	0.578257	0.449231	0.397813	0.409478	0.650769	0.658371	0.864619	0.535385	0.523756	0.759259	0.564615	0.466817	0.550456
85	0.525	0.472653	0.707562	0.630769	0.551659	0.589257	0.608262	0.546122	0.580874	0.436923	0.392534	0.407062	0.653846	0.655731	0.861552	0.529231	0.519231	0.758224	0.543077	0.45098	0.546737
86	0.515	0.466122	0.707407	0.633846	0.570136	0.591404	0.605413	0.552411	0.576504	0.446154	0.392534	0.4099	0.663077	0.657994	0.864504	0.526154	0.520739	0.759681	0.544615	0.467949	0.552948
87	0.503333	0.46449	0.705864	0.627692	0.563348	0.589487	0.615385	0.548917	0.579042	0.441538	0.387632	0.408289	0.653846	0.668175	0.864543	0.524615	0.516214	0.759796	0.503077	0.47549	0.549038
88	0.52	0.470612	0.707253	0.650769	0.56184	0.588643	0.619658	0.557303	0.5764	0.430769	0.394419	0.406296	0.661538	0.659879	0.862932	0.521538	0.517722	0.758339	0.503077	0.45098	0.552987
89	0.516667	0.462857	0.700926	0.621538	0.564103	0.591941	0.609687	0.554507	0.579801	0.44	0.399321	0.408404	0.669231	0.662519	0.865693	0.530769	0.51546	0.757917	0.530769	0.442685	0.548463
90	0.515	0.461633	0.711574	0.623077	0.574284	0.588529	0.615385	0.545772	0.580874	0.435385	0.395928	0.410513	0.658462	0.659125	0.863316	0.529231	0.52187	0.758339	0.498462	0.448341	0.547619
91	0.515	0.457959	0.702315	0.632308	0.563348	0.589909	0.605413	0.548567	0.580324	0.430769	0.399698	0.407024	0.649231	0.663273	0.865885	0.533846	0.522624	0.756115	0.530769	0.451735	0.548884
92	0.518333	0.466531	0.709105	0.607692	0.558446	0.588567	0.616809	0.547519	0.58001	0.44	0.39819	0.407829	0.650769	0.655354	0.865079	0.523077	0.521493	0.760026	0.498462	0.458522	0.54459
93	0.52	0.462857	0.708333	0.626154	0.557315	0.591021	0.612536	0.560098	0.58213	0.44	0.400075	0.406219	0.644615	0.650075	0.861744	0.521538	0.520739	0.759796	0.489231	0.456636	0.548846
94	0.501667	0.469388	0.707716	0.62	0.560332	0.588375	0.621083	0.555206	0.578912	0.446154	0.391403	0.406372	0.655385	0.652715	0.86182	0.523077	0.524133	0.7611	0.547692	0.468703	0.55291
95	0.515	0.460816	0.706327	0.623077	0.560709	0.588874	0.606838	0.549616	0.57988	0.429231	0.393665	0.406411	0.646154	0.670814	0.866076	0.533846	0.523756	0.763553	0.515385	0.493213	0.55475
96	0.543333	0.468163	0.709259	0.621538	0.562594	0.591634	0.61396	0.556604	0.578388	0.455385	0.388386	0.408136	0.670769	0.66365	0.864121	0.538462	0.520362	0.757611	0.523077	0.481146	0.549843
97	0.515	0.461633	0.712809	0.624615	0.566742	0.591212	0.61396	0.549266	0.579095	0.44	0.399321	0.406449	0.653846	0.66629	0.866076	0.535385	0.514706	0.758339	0.516923	0.478884	0.546967
98	0.526667	0.463265	0.711111	0.62	0.560709	0.588643	0.62963	0.552061	0.577996	0.429231	0.392157	0.406564	0.649231	0.661388	0.86159	0.523077	0.523001	0.759183	0.558462	0.470211	0.549344
99	0.496667	0.473878	0.703704	0.636923	0.556938	0.590599	0.605413	0.55311	0.581633	0.438462	0.387255	0.408213	0.650769	0.65083	0.863584	0.524615	0.52187	0.763132	0.544615	0.436652	0.552948
100	0.518333	0.465714	0.70571	0.632308	0.562594	0.592056	0.598291	0.542628	0.580298	0.433846	0.392911	0.408558	0.661538	0.664404	0.864696	0.527692	0.5181	0.760141	0.529231	0.511689	0.546622

## Sheet: simul. network statistics (2)
	number of connections between simulated cortical areas
instance	1D-1row-1or	1D-2row-1or	2D-1or	1D-1row-2or	1D-2row-2or	2D-2or	1D-1row-3or	1D-2row-3or	2D-4or	inverse-1D-1row-2or	inverse-1D-2row-2or	inverse-2D-2or	radial-1D-1row-2or	radial-1D-2row-2or	radial-2D-2or	static-1D-1row-2or	static-1D-2row-2or	static-2D-2or	random-1D-1row-2or	random-1D-2row-2or	random-2D-2or
1	277	1042	4117	375	1356	13060	391	1416	18691	267	924	8007	364	1448	17761	324	1274	16263	308	1127	12080
2	280	1018	4140	381	1356	13136	401	1404	18695	256	935	7994	357	1459	17616	311	1269	16381	309	1071	12118
3	278	1025	4154	384	1307	13137	394	1409	18582	259	936	7919	371	1442	17593	314	1256	16310	304	1067	12200
4	284	1044	4157	386	1337	13052	396	1411	18541	269	948	7969	367	1460	17766	327	1263	16269	334	1051	12192
5	289	1019	4172	370	1352	13145	396	1412	18689	261	931	7999	366	1454	17812	317	1256	16267	297	1078	12195
6	283	1034	4173	376	1362	13133	394	1429	18599	256	922	7965	368	1467	17753	318	1252	16282	302	1094	12252
7	287	1017	4131	380	1334	13010	388	1409	18596	251	929	7953	368	1462	17725	315	1287	16274	323	1157	12149
8	291	999	4139	373	1340	13034	400	1429	18654	265	943	8031	365	1442	17675	316	1260	16258	316	1123	12166
9	287	1005	4157	383	1329	13100	396	1409	18580	260	904	8007	362	1438	17719	313	1267	16359	291	1112	11985
10	289	1034	4158	372	1346	13109	397	1402	18528	256	949	7964	372	1488	17684	308	1262	16286	274	1135	12113
11	282	1024	4140	358	1348	13152	396	1407	18614	257	919	8050	360	1457	17757	329	1270	16350	333	1076	12155
12	282	1021	4131	362	1347	13115	398	1389	18582	267	951	7989	358	1467	17701	320	1281	16219	307	1058	12298
13	290	998	4120	371	1340	13160	387	1414	18603	263	926	8034	368	1453	17724	314	1266	16358	311	1129	12040
14	291	1018	4175	377	1332	13144	390	1425	18661	260	921	8002	363	1448	17769	317	1268	16401	286	1099	12095
15	273	1013	4157	379	1308	13117	400	1406	18605	256	925	7992	362	1450	17613	318	1247	16156	311	1064	12262
16	282	1045	4132	382	1343	13129	389	1416	18644	264	937	7986	356	1465	17661	319	1264	16305	289	1134	12215
17	282	1017	4156	368	1341	13065	397	1430	18568	260	945	8000	363	1449	17626	312	1252	16343	308	1051	12088
18	277	999	4175	371	1319	13114	396	1396	18621	255	942	7929	359	1450	17680	319	1272	16245	298	1102	12039
19	277	1003	4160	372	1359	13133	396	1428	18686	260	946	8032	375	1465	17714	317	1280	16158	338	1089	12111
20	270	1035	4165	377	1323	13134	386	1430	18646	258	927	7964	362	1470	17613	320	1278	16315	292	1111	12216
21	276	1009	4149	377	1324	13095	388	1411	18673	267	931	8009	355	1455	17687	317	1272	16390	301	1117	12063
22	286	1012	4161	372	1360	13110	393	1416	18577	264	934	8001	364	1466	17708	319	1300	16296	313	1049	12184
23	292	1013	4140	372	1338	12971	395	1440	18646	266	948	8011	367	1443	17689	318	1261	16319	331	1078	12245
24	278	1021	4120	372	1349	13049	403	1392	18602	257	940	7981	361	1455	17634	315	1261	16213	309	1086	12002
25	279	1038	4118	375	1345	13074	394	1412	18657	257	943	8029	369	1448	17667	321	1272	16265	312	1082	12124
26	285	1007	4153	366	1353	13078	407	1418	18749	256	911	8045	361	1453	17656	325	1254	16213	315	1064	12142
27	286	1002	4183	390	1329	13127	396	1412	18688	256	933	7943	366	1459	17679	323	1261	16266	307	1043	12206
28	283	1021	4151	384	1331	13089	396	1404	18609	261	932	7968	371	1464	17648	312	1264	16200	298	1131	12010
29	290	1025	4167	374	1337	13089	393	1403	18626	254	926	7953	365	1462	17686	324	1275	16271	303	1100	12068
30	276	1008	4167	365	1348	13156	399	1406	18732	257	941	7985	372	1467	17676	324	1260	16274	313	1157	12209
31	275	1051	4155	374	1344	13066	392	1426	18629	259	910	7985	356	1459	17683	320	1263	16258	305	1073	12036
32	278	1011	4155	370	1344	13114	390	1419	18566	259	934	8015	373	1468	17598	317	1263	16198	304	1098	12176
33	289	1030	4169	371	1330	13036	391	1423	18701	249	918	7981	362	1446	17664	315	1285	16326	306	1062	12097
34	282	1022	4159	377	1322	13007	383	1412	18697	258	948	7977	366	1450	17694	320	1269	16292	301	1125	12163
35	290	1015	4174	368	1346	13101	406	1404	18630	264	933	8007	358	1457	17680	319	1255	16333	309	1115	12247
36	283	1033	4153	375	1331	12990	396	1408	18660	260	955	8001	356	1441	17648	314	1267	16320	300	1088	12070
37	283	1001	4180	370	1315	13202	395	1436	18628	263	928	7962	357	1454	17697	325	1281	16290	317	1136	12081
38	284	1005	4155	371	1307	13082	390	1412	18634	259	934	7959	362	1461	17646	327	1261	16227	301	1054	12200
39	280	1021	4150	384	1337	13132	390	1377	18623	267	915	7998	368	1468	17756	314	1262	16320	316	1077	12167
40	280	1013	4144	370	1302	13095	388	1392	18701	254	947	7999	364	1466	17728	307	1241	16293	316	1093	12080
41	288	1028	4129	379	1351	13079	401	1393	18587	255	930	7967	369	1460	17786	316	1278	16275	294	1117	12205
42	270	1014	4184	364	1331	13081	394	1421	18525	261	916	7961	369	1453	17704	318	1275	16242	288	1110	12052
43	285	1032	4142	371	1345	13012	395	1425	18611	267	933	7958	360	1442	17709	325	1274	16251	297	1079	12143
44	290	1005	4152	374	1317	13044	399	1424	18627	253	919	7976	358	1469	17612	313	1267	16182	307	1103	12146
45	280	1016	4170	375	1339	13137	386	1414	18643	259	926	8017	359	1466	17741	318	1267	16212	299	1066	12063
46	276	988	4180	383	1323	13071	412	1417	18636	258	920	7988	358	1454	17620	318	1280	16338	303	1129	12245
47	272	1034	4165	367	1364	13173	395	1404	18500	256	939	7967	362	1459	17789	316	1254	16231	306	1050	12250
48	284	1009	4124	371	1352	13072	399	1402	18632	258	960	8010	363	1421	17611	313	1275	16283	303	1155	12263
49	277	1010	4192	362	1353	13027	394	1430	18657	264	939	7975	366	1475	17594	329	1275	16260	294	1133	12173
50	280	993	4161	375	1339	13074	394	1403	18687	252	935	8014	365	1454	17745	312	1276	16304	330	1094	12202
51	280	1022	4167	375	1340	13115	399	1398	18607	260	927	7974	369	1465	17814	304	1245	16260	316	1071	11953
52	278	1040	4140	368	1351	13091	408	1401	18609	267	946	8003	365	1445	17626	323	1274	16190	319	1121	12072
53	286	1031	4154	369	1334	13128	396	1414	18592	256	938	7951	378	1479	17778	318	1259	16287	313	1070	12187
54	276	1007	4152	372	1370	13034	395	1413	18550	259	912	7992	367	1457	17648	311	1283	16186	283	1110	12265
55	282	1025	4158	384	1355	13109	394	1414	18553	264	938	8022	362	1457	17723	333	1255	16224	309	1084	12091
56	273	1002	4186	375	1353	13240	396	1416	18566	263	935	7930	366	1460	17681	321	1262	16275	308	1096	12287
57	279	1023	4153	368	1341	13133	405	1424	18491	255	918	8026	357	1463	17691	313	1279	16322	328	1074	12135
58	284	1010	4140	377	1355	13149	407	1403	18581	259	917	7998	369	1469	17639	316	1269	16239	304	1071	12251
59	279	1017	4156	381	1336	13116	395	1430	18664	245	923	7994	359	1481	17689	322	1277	16261	312	1059	12123
60	281	1011	4142	362	1317	13126	396	1403	18614	264	938	7990	362	1465	17708	318	1248	16269	305	1184	11967
61	276	1019	4159	377	1319	13128	398	1411	18626	256	915	7962	374	1458	17783	323	1281	16286	319	1084	12240
62	281	1039	4147	371	1341	13104	383	1408	18592	253	927	7914	371	1466	17697	324	1261	16351	294	1094	12275
63	279	1020	4175	367	1322	13125	392	1399	18715	262	919	7995	355	1457	17694	323	1271	16346	308	1063	12208
64	282	1022	4153	382	1353	13139	394	1404	18652	257	926	7995	358	1439	17687	322	1254	16312	311	1164	12176
65	273	1016	4170	373	1343	13201	398	1412	18582	266	934	8018	364	1454	17657	321	1264	16406	316	1043	12245
66	284	1031	4147	381	1318	13025	395	1389	18640	262	925	8061	368	1462	17797	322	1257	16282	294	1067	12263
67	290	1002	4098	372	1339	13023	384	1426	18670	253	922	7947	361	1455	17784	316	1254	16228	298	1100	12200
68	273	1015	4164	375	1339	13028	386	1413	18601	256	940	7983	353	1459	17749	319	1279	16325	299	1150	12175
69	285	1026	4107	370	1302	13159	392	1402	18591	256	939	7989	353	1467	17659	322	1258	16331	288	1120	12152
70	288	1005	4157	366	1325	13084	389	1401	18605	258	944	8012	359	1467	17760	321	1265	16330	317	1082	12198
71	276	1015	4200	362	1363	13093	384	1436	18581	262	933	7991	361	1474	17688	316	1263	16345	315	1121	12015
72	273	1026	4137	370	1320	13155	395	1388	18731	255	933	8031	358	1469	17738	319	1261	16231	290	1100	12100
73	279	1021	4136	368	1345	12999	405	1400	18566	259	937	7956	369	1457	17580	317	1248	16278	324	1065	12079
74	285	1029	4125	370	1347	13148	398	1412	18520	258	915	8028	364	1458	17587	329	1268	16294	294	1044	12140
75	280	1053	4183	366	1350	13110	395	1411	18724	260	942	7961	366	1455	17720	306	1282	16283	316	1163	11981
76	285	1011	4175	372	1336	13113	399	1415	18719	274	930	7987	366	1452	17667	316	1299	16153	289	1095	12266
77	282	1003	4152	371	1358	13080	412	1389	18700	259	947	7947	366	1439	17776	324	1281	16274	286	1126	12333
78	277	1040	4176	373	1338	13092	409	1426	18623	254	955	7945	361	1474	17669	320	1250	16232	318	1045	12076
79	280	1020	4152	366	1359	13069	384	1397	18708	257	927	7936	368	1431	17611	319	1287	16311	299	1113	12036
80	284	1021	4135	386	1336	13043	410	1414	18558	263	926	7944	365	1453	17725	326	1279	16257	286	1098	12040
81	277	1014	4153	373	1352	13137	385	1375	18480	257	936	7977	369	1470	17657	322	1265	16312	295	1114	12243
82	276	1021	4146	381	1344	13145	391	1398	18662	269	913	7936	370	1481	17705	318	1259	16130	298	1095	12205
83	277	1030	4126	369	1313	13080	390	1424	18504	263	925	7991	369	1453	17723	322	1262	16344	307	1118	12014
84	279	1001	4172	374	1330	13054	408	1419	18662	267	940	7992	365	1472	17773	321	1279	16326	336	1112	12219
85	274	1039	4160	380	1312	13131	386	1408	18637	257	930	7988	360	1476	17598	326	1257	16320	323	1083	12096
86	271	998	4150	371	1357	13219	385	1427	18563	263	938	7971	368	1472	17725	321	1286	16278	319	1128	12188
87	276	1020	4150	386	1332	13101	393	1419	18680	258	911	8010	368	1451	17730	318	1259	16343	297	1134	12177
88	285	1033	4177	378	1343	13095	400	1424	18511	256	928	7956	372	1426	17716	312	1242	16196	298	1089	12287
89	286	1008	4135	366	1324	13125	389	1436	18722	263	947	8049	368	1472	17695	318	1265	16305	313	1053	12105
90	277	1013	4179	375	1358	12983	397	1401	18666	264	941	8022	366	1476	17655	321	1266	16240	293	1054	12073
91	280	1002	4151	372	1341	13030	388	1407	18762	257	948	7973	368	1472	17710	322	1290	16242	313	1071	12133
92	285	1029	4140	365	1332	13017	400	1409	18637	259	932	8011	366	1471	17864	314	1273	16361	300	1102	12132
93	280	996	4174	372	1327	13115	393	1438	18597	265	943	7910	366	1469	17601	313	1275	16293	280	1085	12189
94	279	1039	4140	366	1339	13074	399	1437	18695	272	938	7964	366	1425	17692	313	1270	16288	331	1097	12265
95	270	1025	4152	362	1334	13095	397	1379	18577	260	933	7930	364	1491	17772	325	1272	16397	315	1197	12295
96	296	1019	4169	360	1351	13126	393	1446	18602	256	932	8055	371	1455	17701	329	1280	16324	316	1144	12188
97	289	1024	4160	368	1362	13086	395	1426	18619	267	944	7947	363	1473	17787	323	1262	16287	307	1136	12117
98	279	1008	4144	367	1338	13112	408	1400	18654	263	922	7983	368	1466	17648	318	1254	16274	324	1139	12226
99	282	1045	4153	376	1319	13156	388	1436	18674	255	920	8000	368	1447	17671	322	1266	16359	326	1035	12270
100	279	1026	4121	378	1333	13118	396	1403	18620	258	941	7947	373	1451	17780	325	1264	16379	307	1205	12109

## Sheet: relative connection frequency
	relative connection frequency - Spearman rank correlation coefficient																					relative connection frequency - p-value																					relative connection frequency - Spearman rank correlation coefficient
	distance																					distance																					|density difference|
instance	1D-1row-1or	1D-2row-1or	2D-1or	1D-1row-2or	1D-2row-2or	2D-2or	1D-1row-3or	1D-2row-3or	2D-4or	inverse-1D-1row-2or	inverse-1D-2row-2or	inverse-2D-2or	radial-1D-1row-2or	radial-1D-2row-2or	radial-2D-2or	static-1D-1row-2or	static-1D-2row-2or	static-2D-2or	random-1D-1row-2or	random-1D-2row-2or	random-2D-2or	1D-1row-1or	1D-2row-1or	2D-1or	1D-1row-2or	1D-2row-2or	2D-2or	1D-1row-3or	1D-2row-3or	2D-4or	inverse-1D-1row-2or	inverse-1D-2row-2or	inverse-2D-2or	radial-1D-1row-2or	radial-1D-2row-2or	radial-2D-2or	static-1D-1row-2or	static-1D-2row-2or	static-2D-2or	random-1D-1row-2or	random-1D-2row-2or	random-2D-2or	1D-1row-1or	1D-2row-1or	2D-1or	1D-1row-2or	1D-2row-2or	2D-2or	1D-1row-3or
1	-0.969223	-0.996965	0.587879	-0.887542	-0.818182	-0.818182	-0.90303	-0.854545	-0.915152	-0.92645	-0.948333	-0.987879	-0.960114	-0.993921	-0.987879	-0.934199	-0.969223	-0.987879	-0.924016	-0.948333	-0.842424	3.78209e-06	3.69809e-10	0.0802151	0.000609666	0.00681113	0.00681113	0.000880225	0.00350474	0.000466722	0.000117071	2.92859e-05	0	1.0552e-05	5.93142e-09	0	7.57187e-05	3.78209e-06	0	0.000132953	2.92859e-05	0.00445903	-0.951515	-1	-1	-0.964286	-0.964286	-1	-0.9
2	-0.987804	-0.996965	0.50303	-0.875384	-0.866667	-0.733333	-0.878788	-0.854545	-0.927273	-0.950992	-0.938721	-0.987879	-0.966092	-0.993921	-0.878788	-0.934199	-0.987804	-0.927273	-0.960491	-0.951515	-0.878788	9.53713e-08	3.69809e-10	0.143367	0.000905326	0.00268142	0.0211665	0.00197706	0.00350474	0.000130162	2.37837e-05	5.72699e-05	0	5.55157e-06	5.93142e-09	0.00197706	7.57187e-05	9.53713e-08	0.000130162	1.01632e-05	0	0.00197706	-0.975758	-1	-1	-0.964286	-0.964286	-1	-0.9
3	-0.987804	-0.978728	0.50303	-0.915152	-0.818182	-0.575758	-0.924016	-0.854545	-0.939394	-0.950992	-0.948333	-0.987879	-0.984732	-0.984732	-0.890909	-0.934199	-0.963263	-0.927273	-0.924016	-0.948333	-0.90303	9.53713e-08	8.73148e-07	0.143367	0.000466722	0.00681113	0.087768	0.000132953	0.00350474	0	2.37837e-05	2.92859e-05	0	2.33419e-07	2.33419e-07	0.00138027	7.57187e-05	7.6231e-06	0.000130162	0.000132953	2.92859e-05	0.000880225	-0.972649	-0.975758	-1	-0.954994	-0.964286	-1	-0.9
4	-0.975534	-0.996965	0.50303	-0.911858	-0.866667	-0.806061	-0.875384	-0.851068	-0.878788	-0.92645	-0.948333	-0.987879	-0.966092	-0.993921	-0.963636	-0.934199	-0.969223	-1	-0.948333	-0.960491	-0.842424	1.52213e-06	3.69809e-10	0.143367	0.000237144	0.00268142	0.00823557	0.000905326	0.00179113	0.00197706	0.000117071	2.92859e-05	0	5.55157e-06	5.93142e-09	0	7.57187e-05	3.78209e-06	0	2.92859e-05	1.01632e-05	0.00445903	-0.975758	-1	-1	-0.964286	-0.964286	-1	-0.9
5	-0.984807	-0.996965	0.50303	-0.875384	-0.8997	-0.806061	-0.863226	-0.818182	-0.890909	-0.960491	-0.938721	-0.987879	-0.956636	-0.984732	-0.90303	-0.934199	-0.969223	-0.927273	-0.975534	-0.948333	-0.842424	2.28883e-07	3.69809e-10	0.143367	0.000905326	0.000391674	0.00823557	0.00129381	0.00681113	0.00138027	1.01632e-05	5.72699e-05	0	1.46803e-05	2.33419e-07	0.000880225	7.57187e-05	3.78209e-06	0.000130162	1.52213e-06	2.92859e-05	0.00445903	-0.963636	-1	-1	-0.892857	-0.964286	-1	-1
6	-0.987804	-0.996965	0.50303	-0.887542	-0.851068	-0.684848	-0.875384	-0.851068	-0.927273	-0.936175	-0.938721	-0.987879	-0.993921	-0.920749	-0.963636	-0.934199	-0.969223	-0.890909	-0.960491	-0.960491	-0.842424	9.53713e-08	3.69809e-10	0.143367	0.000609666	0.00179113	0.0350915	0.000905326	0.00179113	0.000130162	6.71887e-05	5.72699e-05	0	5.93142e-09	0.000156707	0	7.57187e-05	3.78209e-06	0.00138027	1.01632e-05	1.01632e-05	0.00445903	-0.960491	-1	-1	-0.928571	-0.964286	-1	-0.9
7	-0.987804	-0.987804	0.466667	-0.851068	-0.875384	-0.757576	-0.878788	-0.854545	-0.951515	-0.950992	-0.948333	-1	-0.984732	-0.981726	-0.927273	-0.934199	-0.969223	-0.915152	-0.92645	-0.948333	-0.842424	9.53713e-08	9.53713e-08	0.178219	0.00179113	0.000905326	0.0159208	0.00197706	0.00350474	0	2.37837e-05	2.92859e-05	0	2.33419e-07	4.77307e-07	0.000130162	7.57187e-05	3.78209e-06	0.000466722	0.000117071	2.92859e-05	0.00445903	-0.987879	-1	-1	-0.954994	-0.964286	-1	-0.9
8	-0.987804	-0.987804	0.527273	-0.911858	-0.851068	-0.733333	-0.875384	-0.854545	-0.878788	-0.950992	-0.948333	-0.987879	-0.984732	-0.993921	-0.890909	-0.934199	-0.969223	-0.987879	-0.887542	-0.951515	-0.842424	9.53713e-08	9.53713e-08	0.122803	0.000237144	0.00179113	0.0211665	0.000905326	0.00350474	0.00197706	2.37837e-05	2.92859e-05	0	2.33419e-07	5.93142e-09	0.00138027	7.57187e-05	3.78209e-06	0	0.000609666	0	0.00445903	-0.975758	-1	-1	-0.964286	-0.964286	-1	-0.9
9	-0.996965	-0.987804	0.50303	-0.887542	-0.863226	-0.793939	-0.866667	-0.854545	-0.939394	-0.92645	-0.948333	-0.987879	-0.993921	-0.984732	-0.915152	-0.934199	-0.975534	-0.927273	-0.960491	-0.948333	-0.878788	3.69809e-10	9.53713e-08	0.143367	0.000609666	0.00129381	0.00984414	0.00268142	0.00350474	0	0.000117071	2.92859e-05	0	5.93142e-09	2.33419e-07	0.000466722	7.57187e-05	1.52213e-06	0.000130162	1.01632e-05	2.92859e-05	0.00197706	-0.939394	-1	-1	-0.964286	-0.964286	-1	-0.872082
10	-0.984807	-0.987804	0.527273	-0.851068	-0.863226	-0.539394	-0.924016	-0.851068	-0.939394	-0.92645	-0.948333	-0.987879	-0.984732	-0.993921	-0.987879	-0.934199	-0.969223	-0.963636	-0.92645	-0.911858	-0.842424	2.28883e-07	9.53713e-08	0.122803	0.00179113	0.00129381	0.113298	0.000132953	0.00179113	0	0.000117071	2.92859e-05	0	2.33419e-07	5.93142e-09	0	7.57187e-05	3.78209e-06	0	0.000117071	0.000237144	0.00445903	-0.96657	-1	-1	-0.964286	-0.964286	-1	-1
11	-0.984807	-0.987804	0.50303	-0.863226	-0.854545	-0.781818	-0.83891	-0.818182	-0.866667	-0.960491	-0.938721	-0.987879	-0.956636	-0.993921	-0.915152	-0.934199	-0.969223	-0.951515	-0.924016	-0.948333	-0.854545	2.28883e-07	9.53713e-08	0.143367	0.00129381	0.00350474	0.0116513	0.00241399	0.00681113	0.00268142	1.01632e-05	5.72699e-05	0	1.46803e-05	5.93142e-09	0.000466722	7.57187e-05	3.78209e-06	0	0.000132953	2.92859e-05	0.00350474	-0.942254	-1	-1	-0.964286	-0.964286	-1	-1
12	-0.984807	-0.987804	0.50303	-0.911858	-0.814593	-0.769697	-0.83891	-0.854545	-0.951515	-0.936175	-0.948333	-1	-0.956636	-0.993921	-0.890909	-0.934725	-0.969223	-0.963636	-0.975534	-0.948333	-0.878788	2.28883e-07	9.53713e-08	0.143367	0.000237144	0.00410613	0.0136718	0.00241399	0.00350474	0	6.71887e-05	2.92859e-05	0	1.46803e-05	5.93142e-09	0.00138027	7.33719e-05	3.78209e-06	0	1.52213e-06	2.92859e-05	0.00197706	-0.950992	-0.975758	-1	-0.928571	-0.964286	-1	-1
13	-0.987804	-0.996965	0.527273	-0.851068	-0.866667	-0.69697	-0.83891	-0.814593	-0.878788	-0.92645	-0.948333	-0.987879	-0.903359	-0.993921	-0.890909	-0.934199	-0.969223	-0.951515	-0.960491	-0.960491	-0.878788	9.53713e-08	3.69809e-10	0.122803	0.00179113	0.00268142	0.0311411	0.00241399	0.00410613	0.00197706	0.000117071	2.92859e-05	0	0.000339122	5.93142e-09	0.00138027	7.57187e-05	3.78209e-06	0	1.01632e-05	1.01632e-05	0.00197706	-0.960491	-0.975758	-1	-0.857143	-0.964286	-1	-0.9
14	-0.984807	-0.978728	0.498483	-0.887542	-0.866667	-0.672727	-0.90303	-0.854545	-0.939394	-0.960491	-0.948333	-1	-0.984732	-0.984732	-0.890909	-0.934199	-0.969223	-0.963636	-0.950992	-0.948333	-0.878788	2.28883e-07	8.73148e-07	0.142518	0.000609666	0.00268142	0.0393814	0.000880225	0.00350474	0	1.01632e-05	2.92859e-05	0	2.33419e-07	2.33419e-07	0.00138027	7.57187e-05	3.78209e-06	0	2.37837e-05	2.92859e-05	0.00197706	-0.951515	-1	-1	-0.964286	-0.964286	-1	-1
15	-0.987804	-0.996965	0.587879	-0.887542	-0.890909	-0.587879	-0.90303	-0.851068	-0.939394	-0.960491	-0.948333	-1	-0.966092	-0.984732	-0.963636	-0.934199	-0.937437	-0.987879	-0.911858	-0.948333	-0.842424	9.53713e-08	3.69809e-10	0.0802151	0.000609666	0.00138027	0.0802151	0.000880225	0.00179113	0	1.01632e-05	2.92859e-05	0	5.55157e-06	2.33419e-07	0	7.57187e-05	6.21252e-05	0	0.000237144	2.92859e-05	0.00445903	-0.975758	-1	-1	-0.892857	-0.964286	-1	-0.9
16	-0.987804	-0.996965	0.527273	-0.802435	-0.866667	-0.818182	-0.90303	-0.854545	-0.830303	-0.950992	-0.948333	-0.987879	-0.984732	-0.984807	-0.987879	-0.934199	-0.963263	-1	-0.936175	-0.960491	-0.90303	9.53713e-08	3.69809e-10	0.122803	0.00521146	0.00268142	0.00681113	0.000880225	0.00350474	0.0055568	2.37837e-05	2.92859e-05	0	2.33419e-07	2.28883e-07	0	7.57187e-05	7.6231e-06	0	6.71887e-05	1.01632e-05	0.000880225	-0.975758	-1	-1	-0.964286	-0.964286	-1	-1
17	-0.987804	-0.987804	0.50303	-0.802435	-0.866667	-0.830303	-0.851068	-0.854545	-0.951515	-0.950992	-0.938721	-0.987879	-0.984732	-0.984807	-0.963636	-0.934199	-0.969223	-0.963636	-0.950992	-0.948333	-0.842424	9.53713e-08	9.53713e-08	0.143367	0.00521146	0.00268142	0.0055568	0.00179113	0.00350474	0	2.37837e-05	5.72699e-05	0	2.33419e-07	2.28883e-07	0	7.57187e-05	3.78209e-06	0	2.37837e-05	2.92859e-05	0.00445903	-0.987879	-1	-1	-0.964286	-0.964286	-1	-0.9
18	-0.987804	-0.987804	0.50303	-0.851068	-0.863226	-0.50303	-0.878788	-0.818182	-0.915152	-0.92645	-0.948333	-1	-0.993921	-0.993921	-0.951515	-0.934199	-0.969223	-0.939394	-0.942254	-0.948333	-0.842424	9.53713e-08	9.53713e-08	0.143367	0.00179113	0.00129381	0.143367	0.00197706	0.00681113	0.000466722	0.000117071	2.92859e-05	0	5.93142e-09	5.93142e-09	0	7.57187e-05	3.78209e-06	0	4.53587e-05	2.92859e-05	0.00445903	-0.963636	-1	-1	-0.928571	-0.964286	-1	-1
19	-0.987804	-0.978728	0.490909	-0.887542	-0.806061	-0.733333	-0.878788	-0.818182	-0.951515	-0.92645	-0.948333	-1	-0.975456	-0.984732	-0.890909	-0.934199	-0.969223	-1	-0.924016	-0.960491	-0.878788	9.53713e-08	8.73148e-07	0.154443	0.000609666	0.00823557	0.0211665	0.00197706	0.00681113	0	0.000117071	2.92859e-05	0	1.54129e-06	2.33419e-07	0.00138027	7.57187e-05	3.78209e-06	0	0.000132953	1.01632e-05	0.00197706	-0.951515	-1	-1	-0.928571	-0.964286	-1	-1
20	-0.963263	-0.996965	0.612121	-0.915152	-0.854545	-0.842424	-0.90303	-0.854545	-0.939394	-0.950992	-0.948333	-0.987879	-0.966092	-0.984807	-0.890909	-0.966092	-0.969223	-0.915152	-0.960491	-0.960491	-0.842424	7.6231e-06	3.69809e-10	0.0664691	0.000466722	0.00350474	0.00445903	0.000880225	0.00350474	0	2.37837e-05	2.92859e-05	0	5.55157e-06	2.28883e-07	0.00138027	5.55157e-06	3.78209e-06	0.000466722	1.01632e-05	1.01632e-05	0.00445903	-0.984807	-1	-1	-0.892857	-0.964286	-1	-0.872082
21	-0.975534	-0.996965	0.587879	-0.927273	-0.854545	-0.806061	-0.878788	-0.854545	-0.939394	-0.960491	-0.948333	-0.987879	-0.966092	-0.993921	-0.987879	-0.934199	-0.969223	-0.915152	-0.936175	-0.960491	-0.842424	1.52213e-06	3.69809e-10	0.0802151	0.000130162	0.00350474	0.00823557	0.00197706	0.00350474	0	1.01632e-05	2.92859e-05	0	5.55157e-06	5.93142e-09	0	7.57187e-05	3.78209e-06	0.000466722	6.71887e-05	1.01632e-05	0.00445903	-0.984807	-1	-1	-0.964286	-0.964286	-1	-0.9
22	-0.96657	-0.987804	0.50303	-0.911858	-0.851068	-0.830303	-0.875384	-0.854545	-0.818182	-0.950992	-0.938721	-0.987879	-0.966092	-0.993921	-0.987879	-0.934199	-0.966092	-0.963636	-0.960491	-0.948333	-0.878788	5.24812e-06	9.53713e-08	0.143367	0.000237144	0.00179113	0.0055568	0.000905326	0.00350474	0.00681113	2.37837e-05	5.72699e-05	0	5.55157e-06	5.93142e-09	0	7.57187e-05	5.55157e-06	0	1.01632e-05	2.92859e-05	0.00197706	-0.984807	-1	-1	-0.892857	-0.964286	-1	-1
23	-0.987804	-0.987804	0.527273	-0.887542	-0.863226	-0.806061	-0.878788	-0.854545	-0.866667	-0.950992	-0.948333	-0.987879	-0.966092	-0.993921	-1	-0.934199	-0.969223	-0.927273	-0.924016	-0.960491	-0.90303	9.53713e-08	9.53713e-08	0.122803	0.000609666	0.00129381	0.00823557	0.00197706	0.00350474	0.00268142	2.37837e-05	2.92859e-05	0	5.55157e-06	5.93142e-09	0	7.57187e-05	3.78209e-06	0.000130162	0.000132953	1.01632e-05	0.000880225	-0.987879	-1	-1	-0.964286	-0.964286	-1	-1
24	-0.963263	-0.978728	0.50303	-0.887542	-0.851068	-0.648485	-0.90303	-0.814593	-0.830303	-0.936175	-0.948333	-1	-0.972423	-0.984732	-0.890909	-0.934199	-0.963263	-0.963636	-0.975534	-0.951515	-0.878788	7.6231e-06	8.73148e-07	0.143367	0.000609666	0.00179113	0.0490426	0.000880225	0.00410613	0.0055568	6.71887e-05	2.92859e-05	0	2.44757e-06	2.33419e-07	0.00138027	7.57187e-05	7.6231e-06	0	1.52213e-06	0	0.00197706	-0.984807	-1	-1	-0.954994	-0.964286	-1	-0.9
25	-0.969223	-0.987804	0.50303	-0.875384	-0.927273	-0.806061	-0.863226	-0.818182	-0.915152	-0.950992	-0.938721	-0.987879	-0.975456	-0.993921	-0.987879	-0.937437	-0.906693	-0.987879	-0.984807	-0.948333	-0.842424	3.78209e-06	9.53713e-08	0.143367	0.000905326	0.000130162	0.00823557	0.00129381	0.00681113	0.000466722	2.37837e-05	5.72699e-05	0	1.54129e-06	5.93142e-09	0	6.21252e-05	0.000295912	0	2.28883e-07	2.92859e-05	0.00445903	-0.975758	-0.987879	-1	-0.964286	-0.964286	-1	-0.9
26	-0.984807	-0.996965	0.50303	-0.875384	-0.814593	-0.781818	-0.875384	-0.854545	-0.939394	-0.975534	-0.948333	-0.987879	-0.984732	-0.993921	-0.842424	-0.934199	-0.969223	-0.927273	-0.960491	-0.960491	-0.842424	2.28883e-07	3.69809e-10	0.143367	0.000905326	0.00410613	0.0116513	0.000905326	0.00350474	0	1.52213e-06	2.92859e-05	0	2.33419e-07	5.93142e-09	0.00445903	7.57187e-05	3.78209e-06	0.000130162	1.01632e-05	1.01632e-05	0.00445903	-0.984807	-1	-1	-0.928571	-0.964286	-1	-1
27	-0.963263	-0.987804	0.50303	-0.887542	-0.814593	-0.672727	-0.878788	-0.854545	-0.769697	-0.950992	-0.938721	-1	-0.984732	-0.993921	-0.927273	-0.934199	-0.969223	-0.951515	-0.924016	-0.948333	-0.842424	7.6231e-06	9.53713e-08	0.143367	0.000609666	0.00410613	0.0393814	0.00197706	0.00350474	0.0136718	2.37837e-05	5.72699e-05	0	2.33419e-07	5.93142e-09	0.000130162	7.57187e-05	3.78209e-06	0	0.000132953	2.92859e-05	0.00445903	-0.963636	-0.975758	-1	-0.892857	-0.964286	-1	-0.9
28	-0.987804	-0.996965	0.50303	-0.887542	-0.854545	-0.757576	-0.875384	-0.854545	-0.890909	-0.936175	-0.938721	-0.987879	-0.984732	-0.960491	-0.963636	-0.934199	-0.969223	-0.915152	-0.924016	-0.960491	-0.878788	9.53713e-08	3.69809e-10	0.143367	0.000609666	0.00350474	0.0159208	0.000905326	0.00350474	0.00138027	6.71887e-05	5.72699e-05	0	2.33419e-07	1.01632e-05	0	7.57187e-05	3.78209e-06	0.000466722	0.000132953	1.01632e-05	0.00197706	-0.960491	-1	-1	-0.928571	-0.964286	-1	-1
29	-0.996965	-0.987804	0.50303	-0.887542	-0.802435	-0.769697	-0.875384	-0.854545	-0.915152	-0.950992	-0.948333	-0.975758	-0.984732	-0.993921	-1	-0.934199	-0.937437	-0.963636	-0.936175	-0.948333	-0.842424	3.69809e-10	9.53713e-08	0.143367	0.000609666	0.00521146	0.0136718	0.000905326	0.00350474	0.000466722	2.37837e-05	2.92859e-05	0	2.33419e-07	5.93142e-09	0	7.57187e-05	6.21252e-05	0	6.71887e-05	2.92859e-05	0.00445903	-0.960491	-1	-1	-0.964286	-0.964286	-1	-0.9
30	-0.963263	-0.963636	0.527273	-0.887542	-0.866667	-0.806061	-0.878788	-0.854545	-0.878788	-0.950992	-0.948333	-0.987879	-0.984732	-0.984732	-0.963636	-0.934199	-0.969223	-0.963636	-0.975534	-0.963636	-0.842424	7.6231e-06	0	0.122803	0.000609666	0.00268142	0.00823557	0.00197706	0.00350474	0.00197706	2.37837e-05	2.92859e-05	0	2.33419e-07	2.33419e-07	0	7.57187e-05	3.78209e-06	0	1.52213e-06	0	0.00445903	-0.951515	-0.987879	-1	-0.964286	-0.964286	-1	-0.9
31	-0.987804	-0.987804	0.50303	-0.851068	-0.854545	-0.842424	-0.842424	-0.854545	-0.878788	-0.92645	-0.938721	-0.975758	-0.984732	-0.984807	-0.963636	-0.934199	-0.969223	-0.927273	-0.960491	-0.960491	-0.90303	9.53713e-08	9.53713e-08	0.143367	0.00179113	0.00350474	0.00445903	0.00445903	0.00350474	0.00197706	0.000117071	5.72699e-05	0	2.33419e-07	2.28883e-07	0	7.57187e-05	3.78209e-06	0.000130162	1.01632e-05	1.01632e-05	0.000880225	-0.984807	-0.987879	-1	-0.857143	-0.964286	-1	-0.9
32	-0.987804	-0.987804	0.50303	-0.911858	-0.866667	-0.757576	-0.90303	-0.854545	-0.818182	-0.950992	-0.930095	-0.987879	-0.966092	-0.960491	-0.963636	-0.934199	-0.969223	-0.987879	-0.92645	-0.948333	-0.842424	9.53713e-08	9.53713e-08	0.143367	0.000237144	0.00268142	0.0159208	0.000880225	0.00350474	0.00681113	2.37837e-05	9.59608e-05	0	5.55157e-06	1.01632e-05	0	7.57187e-05	3.78209e-06	0	0.000117071	2.92859e-05	0.00445903	-0.951515	-0.987879	-1	-0.954994	-0.964286	-1	-0.9
33	-0.987804	-0.987804	0.50303	-0.911858	-0.866667	-0.636364	-0.842424	-0.854545	-0.878788	-0.950992	-0.948333	-0.987879	-0.966092	-0.993921	-0.927273	-0.934199	-0.987804	-0.915152	-0.924016	-0.948333	-0.878788	9.53713e-08	9.53713e-08	0.143367	0.000237144	0.00268142	0.0544451	0.00445903	0.00350474	0.00197706	2.37837e-05	2.92859e-05	0	5.55157e-06	5.93142e-09	0.000130162	7.57187e-05	9.53713e-08	0.000466722	0.000132953	2.92859e-05	0.00197706	-0.975758	-1	-1	-0.964286	-0.964286	-1	-0.974679
34	-0.987804	-0.960491	0.490909	-0.778119	-0.851068	-0.769697	-0.866667	-0.878788	-0.878788	-0.960491	-0.948333	-0.987879	-0.960114	-0.984807	-0.963636	-0.934199	-0.937437	-1	-0.950992	-0.960491	-0.90303	9.53713e-08	1.01632e-05	0.154443	0.00803314	0.00179113	0.0136718	0.00268142	0.00197706	0.00197706	1.01632e-05	2.92859e-05	0	1.0552e-05	2.28883e-07	0	7.57187e-05	6.21252e-05	0	2.37837e-05	1.01632e-05	0.000880225	-0.975758	-1	-1	-0.964286	-0.964286	-1	-1
35	-0.996965	-0.996965	0.490909	-0.887542	-0.863226	-0.781818	-0.90303	-0.854545	-0.830303	-0.984807	-0.948333	-0.987879	-0.984732	-0.984807	-0.890909	-0.937437	-0.969223	-0.915152	-0.924016	-0.960491	-0.915152	3.69809e-10	3.69809e-10	0.154443	0.000609666	0.00129381	0.0116513	0.000880225	0.00350474	0.0055568	2.28883e-07	2.92859e-05	0	2.33419e-07	2.28883e-07	0.00138027	6.21252e-05	3.78209e-06	0.000466722	0.000132953	1.01632e-05	0.000466722	-0.975758	-1	-1	-0.892857	-0.964286	-1	-0.9
36	-0.969223	-0.996965	0.527273	-0.911858	-0.818182	-0.684848	-0.90303	-0.854545	-0.830303	-0.950992	-0.948333	-0.987879	-0.984732	-0.993921	-0.927273	-0.934199	-0.969223	-0.915152	-0.960491	-0.960491	-0.90303	3.78209e-06	3.69809e-10	0.122803	0.000237144	0.00681113	0.0350915	0.000880225	0.00350474	0.0055568	2.37837e-05	2.92859e-05	0	2.33419e-07	5.93142e-09	0.000130162	7.57187e-05	3.78209e-06	0.000466722	1.01632e-05	1.01632e-05	0.000880225	-0.939394	-0.987879	-1	-0.964286	-0.964286	-1	-0.9
37	-0.987804	-0.987804	0.50303	-0.887542	-0.90303	-0.757576	-0.878788	-0.818182	-0.769697	-0.984807	-0.948333	-1	-0.972423	-0.993921	-0.963636	-0.934199	-0.975534	-0.987879	-0.960491	-0.960491	-0.830303	9.53713e-08	9.53713e-08	0.143367	0.000609666	0.000880225	0.0159208	0.00197706	0.00681113	0.0136718	2.28883e-07	2.92859e-05	0	2.44757e-06	5.93142e-09	0	7.57187e-05	1.52213e-06	0	1.01632e-05	1.01632e-05	0.0055568	-0.960491	-1	-1	-0.892857	-0.964286	-1	-0.9
38	-0.996965	-0.987804	0.539394	-0.911858	-0.863226	-0.769697	-0.90303	-0.854545	-0.866667	-0.950992	-0.938721	-0.987879	-0.984732	-0.951237	-1	-0.934199	-0.969223	-1	-0.92645	-0.960491	-0.842424	3.69809e-10	9.53713e-08	0.113298	0.000237144	0.00129381	0.0136718	0.000880225	0.00350474	0.00268142	2.37837e-05	5.72699e-05	0	2.33419e-07	2.33179e-05	0	7.57187e-05	3.78209e-06	0	0.000117071	1.01632e-05	0.00445903	-0.984807	-1	-1	-0.892857	-0.964286	-1	-0.9
39	-0.984807	-0.996965	0.50303	-0.887542	-0.866667	-0.806061	-0.842424	-0.818182	-0.830303	-0.950992	-0.948333	-1	-0.96303	-0.993921	-0.927273	-0.966092	-0.969223	-0.915152	-0.975534	-0.960491	-0.854545	2.28883e-07	3.69809e-10	0.143367	0.000609666	0.00268142	0.00823557	0.00445903	0.00681113	0.0055568	2.37837e-05	2.92859e-05	0	7.81571e-06	5.93142e-09	0.000130162	5.55157e-06	3.78209e-06	0.000466722	1.52213e-06	1.01632e-05	0.00350474	-0.951515	-0.987879	-1	-0.857143	-0.964286	-1	-0.872082
40	-0.987804	-0.996965	0.587879	-0.911858	-0.863226	-0.769697	-0.83891	-0.854545	-0.951515	-0.960491	-0.938721	-0.987879	-0.956636	-0.984807	-0.951515	-0.934199	-0.937437	-0.987879	-0.984807	-0.948333	-0.878788	9.53713e-08	3.69809e-10	0.0802151	0.000237144	0.00129381	0.0136718	0.00241399	0.00350474	0	1.01632e-05	5.72699e-05	0	1.46803e-05	2.28883e-07	0	7.57187e-05	6.21252e-05	0	2.28883e-07	2.92859e-05	0.00197706	-0.975758	-0.987879	-1	-0.892857	-0.964286	-1	-1
41	-0.996965	-0.987804	0.50303	-0.851068	-0.866667	-0.806061	-0.875384	-0.854545	-0.878788	-0.950992	-0.948333	-0.987879	-0.966092	-0.981726	-0.963636	-0.934199	-0.987804	-0.915152	-0.984807	-0.963636	-0.90303	3.69809e-10	9.53713e-08	0.143367	0.00179113	0.00268142	0.00823557	0.000905326	0.00350474	0.00197706	2.37837e-05	2.92859e-05	0	5.55157e-06	4.77307e-07	0	7.57187e-05	9.53713e-08	0.000466722	2.28883e-07	0	0.000880225	-0.975758	-0.987879	-1	-0.964286	-0.964286	-1	-1
42	-0.969223	-0.984807	0.50303	-0.915152	-0.866667	-0.769697	-0.878788	-0.851068	-0.951515	-0.950992	-0.948333	-0.987879	-0.984732	-0.993921	-0.890909	-0.934199	-0.969223	-0.927273	-0.950992	-0.948333	-0.830303	3.78209e-06	2.28883e-07	0.143367	0.000466722	0.00268142	0.0136718	0.00197706	0.00179113	0	2.37837e-05	2.92859e-05	0	2.33419e-07	5.93142e-09	0.00138027	7.57187e-05	3.78209e-06	0.000130162	2.37837e-05	2.92859e-05	0.0055568	-0.951515	-0.987879	-1	-0.892857	-0.964286	-1	-1
43	-0.987804	-0.987804	0.527273	-0.887542	-0.8997	-0.648485	-0.875384	-0.854545	-0.939394	-0.936175	-0.948333	-0.987879	-0.972423	-0.993921	-0.915152	-0.934199	-0.969223	-0.927273	-0.936175	-0.948333	-0.842424	9.53713e-08	9.53713e-08	0.122803	0.000609666	0.000391674	0.0490426	0.000905326	0.00350474	0	6.71887e-05	2.92859e-05	0	2.44757e-06	5.93142e-09	0.000466722	7.57187e-05	3.78209e-06	0.000130162	6.71887e-05	2.92859e-05	0.00445903	-0.987879	-0.987879	-1	-0.928571	-0.964286	-1	-0.9
44	-0.984807	-0.996965	0.50303	-0.851068	-0.851068	-0.806061	-0.842424	-0.854545	-0.830303	-0.92645	-0.948333	-0.987879	-0.924959	-0.993921	-0.927273	-0.934199	-0.969223	-0.927273	-0.984807	-0.960491	-0.842424	2.28883e-07	3.69809e-10	0.143367	0.00179113	0.00179113	0.00823557	0.00445903	0.00350474	0.0055568	0.000117071	2.92859e-05	0	0.000126626	5.93142e-09	0.000130162	7.57187e-05	3.78209e-06	0.000130162	2.28883e-07	1.01632e-05	0.00445903	-0.951515	-1	-1	-0.964286	-0.964286	-1	-0.974679
45	-0.987804	-0.978728	0.527273	-0.887542	-0.851068	-0.781818	-0.8997	-0.854545	-0.769697	-0.92645	-0.938721	-0.987879	-0.966092	-0.984732	-0.915152	-0.934199	-0.996965	-0.915152	-0.950992	-0.948333	-0.915152	9.53713e-08	8.73148e-07	0.122803	0.000609666	0.00179113	0.0116513	0.000391674	0.00350474	0.0136718	0.000117071	5.72699e-05	0	5.55157e-06	2.33419e-07	0.000466722	7.57187e-05	3.69809e-10	0.000466722	2.37837e-05	2.92859e-05	0.000466722	-0.984807	-1	-1	-0.954994	-0.964286	-1	-1
46	-0.987804	-0.987804	0.50303	-0.924016	-0.8997	-0.818182	-0.90303	-0.854545	-0.939394	-0.936175	-0.960491	-1	-0.957335	-0.993921	-0.915152	-0.934199	-0.975534	-0.915152	-0.950992	-0.948333	-0.915152	9.53713e-08	9.53713e-08	0.143367	0.000132953	0.000391674	0.00681113	0.000880225	0.00350474	0	6.71887e-05	1.01632e-05	0	1.37676e-05	5.93142e-09	0.000466722	7.57187e-05	1.52213e-06	0.000466722	2.37837e-05	2.92859e-05	0.000466722	-0.951515	-0.987879	-1	-0.892857	-0.964286	-1	-0.9
47	-0.987804	-0.996965	0.527273	-0.875384	-0.854545	-0.769697	-0.878788	-0.854545	-0.830303	-0.950992	-0.948333	-1	-0.956636	-0.996965	-0.927273	-0.934199	-0.969223	-0.963636	-0.984807	-0.960491	-0.90303	9.53713e-08	3.69809e-10	0.122803	0.000905326	0.00350474	0.0136718	0.00197706	0.00350474	0.0055568	2.37837e-05	2.92859e-05	0	1.46803e-05	3.69809e-10	0.000130162	7.57187e-05	3.78209e-06	0	2.28883e-07	1.01632e-05	0.000880225	-0.975534	-1	-1	-0.964286	-0.964286	-1	-0.9
48	-0.987804	-0.987804	0.50303	-0.875384	-0.863226	-0.478788	-0.8997	-0.818182	-0.951515	-0.950992	-0.948333	-1	-0.993921	-0.984807	-0.939394	-0.937437	-0.984732	-0.915152	-0.984807	-0.996965	-0.842424	9.53713e-08	9.53713e-08	0.143367	0.000905326	0.00129381	0.166058	0.000391674	0.00681113	0	2.37837e-05	2.92859e-05	0	5.93142e-09	2.28883e-07	0	6.21252e-05	2.33419e-07	0.000466722	2.28883e-07	3.69809e-10	0.00445903	-0.987879	-0.996965	-1	-0.964286	-0.964286	-1	-0.9
49	-0.969223	-0.978728	0.490909	-0.887542	-0.863226	-0.769697	-0.878788	-0.854545	-0.830303	-0.92645	-0.948333	-0.987879	-0.966092	-0.984732	-0.951515	-0.966092	-0.969223	-0.963636	-0.92645	-0.960491	-0.842424	3.78209e-06	8.73148e-07	0.154443	0.000609666	0.00129381	0.0136718	0.00197706	0.00350474	0.0055568	0.000117071	2.92859e-05	0	5.55157e-06	2.33419e-07	0	5.55157e-06	3.78209e-06	0	0.000117071	1.01632e-05	0.00445903	-0.975534	-0.987879	-1	-0.928571	-0.964286	-1	-0.9
50	-0.987804	-0.987804	0.50303	-0.806061	-0.851068	-0.842424	-0.875384	-0.854545	-0.830303	-0.950992	-0.948333	-0.987879	-0.966092	-0.984807	-0.890909	-0.934199	-0.987804	-0.963636	-0.911858	-0.948333	-0.866667	9.53713e-08	9.53713e-08	0.143367	0.00823557	0.00179113	0.00445903	0.000905326	0.00350474	0.0055568	2.37837e-05	2.92859e-05	0	5.55157e-06	2.28883e-07	0.00138027	7.57187e-05	9.53713e-08	0	0.000237144	2.92859e-05	0.00268142	-0.951515	-1	-1	-0.900937	-0.964286	-1	-0.9
51	-0.987804	-0.987804	0.539394	-0.911858	-0.863226	-0.757576	-0.826752	-0.818182	-0.830303	-0.960491	-0.948333	-1	-0.984732	-0.984732	-0.927273	-0.884205	-0.969223	-0.963636	-0.950992	-0.960491	-0.878788	9.53713e-08	9.53713e-08	0.113298	0.000237144	0.00129381	0.0159208	0.00317971	0.00681113	0.0055568	1.01632e-05	2.92859e-05	0	2.33419e-07	2.33419e-07	0.000130162	0.000682463	3.78209e-06	0	2.37837e-05	1.01632e-05	0.00197706	-0.975758	-0.987879	-1	-0.964286	-0.964286	-1	-0.872082
52	-0.984807	-0.987804	0.50303	-0.887542	-0.854545	-0.793939	-0.83891	-0.854545	-0.830303	-0.92645	-0.938721	-1	-0.984732	-0.996965	-0.915152	-0.934199	-0.969223	-0.927273	-0.924016	-0.948333	-0.878788	2.28883e-07	9.53713e-08	0.143367	0.000609666	0.00350474	0.00984414	0.00241399	0.00350474	0.0055568	0.000117071	5.72699e-05	0	2.33419e-07	3.69809e-10	0.000466722	7.57187e-05	3.78209e-06	0.000130162	0.000132953	2.92859e-05	0.00197706	-0.960491	-1	-1	-0.928571	-0.964286	-1	-0.9
53	-0.987804	-0.987804	0.50303	-0.887542	-0.806061	-0.818182	-0.927273	-0.854545	-0.939394	-0.975534	-0.948333	-0.987879	-0.972423	-0.993921	-1	-0.934199	-0.969223	-0.987879	-0.975534	-0.948333	-0.842424	9.53713e-08	9.53713e-08	0.143367	0.000609666	0.00823557	0.00681113	0.000130162	0.00350474	0	1.52213e-06	2.92859e-05	0	2.44757e-06	5.93142e-09	0	7.57187e-05	3.78209e-06	0	1.52213e-06	2.92859e-05	0.00445903	-0.951515	-1	-1	-0.964286	-0.964286	-1	-0.974679
54	-0.969223	-0.996965	0.50303	-0.887542	-0.863226	-0.769697	-0.878788	-0.854545	-0.878788	-0.950992	-0.948333	-0.987879	-0.956636	-0.993921	-0.915152	-0.934199	-0.969223	-0.927273	-0.950992	-0.960491	-0.878788	3.78209e-06	3.69809e-10	0.143367	0.000609666	0.00129381	0.0136718	0.00197706	0.00350474	0.00197706	2.37837e-05	2.92859e-05	0	1.46803e-05	5.93142e-09	0.000466722	7.57187e-05	3.78209e-06	0.000130162	2.37837e-05	1.01632e-05	0.00197706	-0.963636	-1	-1	-0.964286	-0.964286	-1	-1
55	-0.987804	-0.987879	0.50303	-0.924016	-0.90303	-0.769697	-0.875384	-0.878788	-0.939394	-0.950992	-0.938721	-0.987879	-0.984732	-0.984732	-0.890909	-0.966092	-0.937958	-0.951515	-0.960491	-0.948333	-0.90303	9.53713e-08	0	0.143367	0.000132953	0.000880225	0.0136718	0.000905326	0.00197706	0	2.37837e-05	5.72699e-05	0	2.33419e-07	2.33419e-07	0.00138027	5.55157e-06	6.01191e-05	0	1.01632e-05	2.92859e-05	0.000880225	-0.951515	-1	-1	-0.964286	-0.964286	-1	-0.9
56	-0.987804	-0.987804	0.527273	-0.887542	-0.806061	-0.757576	-0.875384	-0.854545	-0.915152	-0.927273	-0.948333	-0.987879	-0.984732	-0.993921	-0.915152	-0.934199	-0.969223	-0.987879	-0.939394	-0.948333	-0.842424	9.53713e-08	9.53713e-08	0.122803	0.000609666	0.00823557	0.0159208	0.000905326	0.00350474	0.000466722	0.000130162	2.92859e-05	0	2.33419e-07	5.93142e-09	0.000466722	7.57187e-05	3.78209e-06	0	0	2.92859e-05	0.00445903	-0.984807	-1	-1	-0.964286	-0.964286	-1	-0.9
57	-0.987804	-0.996965	0.527273	-0.887542	-0.863226	-0.781818	-0.830303	-0.854545	-0.939394	-0.92645	-0.948333	-1	-0.984732	-0.993921	-0.927273	-0.934199	-0.937958	-0.951515	-0.936175	-0.948333	-0.842424	9.53713e-08	3.69809e-10	0.122803	0.000609666	0.00129381	0.0116513	0.0055568	0.00350474	0	0.000117071	2.92859e-05	0	2.33419e-07	5.93142e-09	0.000130162	7.57187e-05	6.01191e-05	0	6.71887e-05	2.92859e-05	0.00445903	-0.90303	-1	-1	-0.928571	-0.964286	-1	-0.9
58	-0.987804	-0.984807	0.51672	-0.875384	-0.806061	-0.769697	-0.8997	-0.854545	-0.951515	-0.936175	-0.938721	-0.987879	-0.993921	-0.993921	-0.951515	-0.966092	-0.975534	-0.951515	-0.948333	-0.948333	-0.842424	9.53713e-08	2.28883e-07	0.126197	0.000905326	0.00823557	0.0136718	0.000391674	0.00350474	0	6.71887e-05	5.72699e-05	0	5.93142e-09	5.93142e-09	0	5.55157e-06	1.52213e-06	0	2.92859e-05	2.92859e-05	0.00445903	-0.951515	-1	-1	-0.954994	-0.964286	-1	-0.9
59	-0.987804	-0.996965	0.575758	-0.887542	-0.939394	-0.769697	-0.842424	-0.854545	-0.939394	-0.960491	-0.938721	-0.987879	-0.972423	-0.993921	-0.915152	-0.934199	-0.966092	-0.987879	-0.960491	-0.960491	-0.866667	9.53713e-08	3.69809e-10	0.087768	0.000609666	0	0.0136718	0.00445903	0.00350474	0	1.01632e-05	5.72699e-05	0	2.44757e-06	5.93142e-09	0.000466722	7.57187e-05	5.55157e-06	0	1.01632e-05	1.01632e-05	0.00268142	-0.987879	-0.987879	-1	-0.964286	-0.964286	-1	-0.9
60	-0.987804	-0.987804	0.50303	-0.878788	-0.866667	-0.757576	-0.842424	-0.854545	-0.939394	-0.936175	-0.938721	-0.987879	-0.966092	-0.978728	-0.963636	-0.934199	-0.987804	-0.987879	-0.984807	-0.960491	-0.915152	9.53713e-08	9.53713e-08	0.143367	0.00197706	0.00268142	0.0159208	0.00445903	0.00350474	0	6.71887e-05	5.72699e-05	0	5.55157e-06	8.73148e-07	0	7.57187e-05	9.53713e-08	0	2.28883e-07	1.01632e-05	0.000466722	-0.987879	-0.987879	-1	-0.964286	-0.964286	-1	-0.9
61	-0.987804	-0.996965	0.490909	-0.887542	-0.854545	-0.781818	-0.878788	-0.854545	-0.939394	-0.936175	-0.948333	-0.987879	-0.984732	-0.996965	-0.951515	-0.934199	-0.969223	-0.890909	-0.960491	-0.960491	-0.915152	9.53713e-08	3.69809e-10	0.154443	0.000609666	0.00350474	0.0116513	0.00197706	0.00350474	0	6.71887e-05	2.92859e-05	0	2.33419e-07	3.69809e-10	0	7.57187e-05	3.78209e-06	0.00138027	1.01632e-05	1.01632e-05	0.000466722	-0.975758	-1	-1	-0.954994	-0.964286	-1	-0.9
62	-0.987804	-0.996965	0.527273	-0.875384	-0.851068	-0.806061	-0.875384	-0.818182	-0.769697	-0.950992	-0.948333	-1	-0.984732	-0.984732	-0.987879	-0.934199	-0.938721	-0.987879	-0.936175	-0.948333	-0.830303	9.53713e-08	3.69809e-10	0.122803	0.000905326	0.00179113	0.00823557	0.000905326	0.00681113	0.0136718	2.37837e-05	2.92859e-05	0	2.33419e-07	2.33419e-07	0	7.57187e-05	5.72699e-05	0	6.71887e-05	2.92859e-05	0.0055568	-0.975758	-1	-1	-0.857143	-0.964286	-1	-1
63	-0.987804	-0.996965	0.490909	-0.8997	-0.851068	-0.842424	-0.924016	-0.818182	-0.830303	-0.950992	-0.938721	-0.987879	-0.966092	-0.984732	-0.915152	-0.934199	-0.969223	-0.987879	-0.939394	-0.960491	-0.842424	9.53713e-08	3.69809e-10	0.154443	0.000391674	0.00179113	0.00445903	0.000132953	0.00681113	0.0055568	2.37837e-05	5.72699e-05	0	5.55157e-06	2.33419e-07	0.000466722	7.57187e-05	3.78209e-06	0	0	1.01632e-05	0.00445903	-0.984807	-0.987879	-1	-0.964286	-0.964286	-1	-0.9
64	-0.984807	-0.996965	0.50303	-0.887542	-0.818182	-0.757576	-0.875384	-0.854545	-0.830303	-0.92645	-0.960491	-1	-0.984732	-0.984807	-0.915152	-0.934199	-0.969223	-0.927273	-0.889638	-0.948333	-0.893621	2.28883e-07	3.69809e-10	0.143367	0.000609666	0.00681113	0.0159208	0.000905326	0.00350474	0.0055568	0.000117071	1.01632e-05	0	2.33419e-07	2.28883e-07	0.000466722	7.57187e-05	3.78209e-06	0.000130162	0.000566965	2.92859e-05	0.000491873	-0.960491	-0.987879	-1	-0.882919	-0.964286	-1	-1
65	-0.987804	-0.996965	0.50303	-0.814593	-0.863226	-0.757576	-0.863226	-0.854545	-0.939394	-0.960491	-0.960491	-0.987879	-0.984732	-0.984732	-0.987879	-0.937437	-0.969223	-0.951515	-0.924016	-0.948333	-0.842424	9.53713e-08	3.69809e-10	0.143367	0.00410613	0.00129381	0.0159208	0.00129381	0.00350474	0	1.01632e-05	1.01632e-05	0	2.33419e-07	2.33419e-07	0	6.21252e-05	3.78209e-06	0	0.000132953	2.92859e-05	0.00445903	-0.984807	-1	-1	-0.964286	-0.964286	-1	-0.974679
66	-0.987804	-0.987804	0.587879	-0.890909	-0.814593	-0.709091	-0.875384	-0.854545	-0.915152	-0.950992	-0.938721	-0.987879	-0.956636	-0.993921	-0.927273	-0.934199	-0.963263	-0.915152	-0.960491	-0.948333	-0.842424	9.53713e-08	9.53713e-08	0.0802151	0.00138027	0.00410613	0.0275141	0.000905326	0.00350474	0.000466722	2.37837e-05	5.72699e-05	0	1.46803e-05	5.93142e-09	0.000130162	7.57187e-05	7.6231e-06	0.000466722	1.01632e-05	2.92859e-05	0.00445903	-0.987879	-0.987879	-1	-0.964286	-0.964286	-1	-0.9
67	-0.987804	-0.987804	0.50303	-0.765961	-0.863226	-0.757576	-0.878788	-0.818182	-0.939394	-0.960491	-0.948333	-0.987879	-0.956636	-0.993921	-0.951515	-0.934199	-0.969223	-0.915152	-0.960491	-0.948333	-0.842424	9.53713e-08	9.53713e-08	0.143367	0.00978704	0.00129381	0.0159208	0.00197706	0.00681113	0	1.01632e-05	2.92859e-05	0	1.46803e-05	5.93142e-09	0	7.57187e-05	3.78209e-06	0.000466722	1.01632e-05	2.92859e-05	0.00445903	-0.951515	-0.975758	-1	-0.928571	-0.964286	-1	-0.9
68	-0.987804	-0.996965	0.50303	-0.8997	-0.851068	-0.757576	-0.875384	-0.854545	-0.939394	-0.950992	-0.960491	-0.987879	-0.981726	-0.993921	-0.987879	-0.934199	-0.937437	-0.987879	-0.960491	-0.948333	-0.90303	9.53713e-08	3.69809e-10	0.143367	0.000391674	0.00179113	0.0159208	0.000905326	0.00350474	0	2.37837e-05	1.01632e-05	0	4.77307e-07	5.93142e-09	0	7.57187e-05	6.21252e-05	0	1.01632e-05	2.92859e-05	0.000880225	-0.975758	-0.975758	-1	-0.964286	-0.964286	-1	-0.9
69	-0.987804	-0.987804	0.50303	-0.863226	-0.854545	-0.818182	-0.878788	-0.854545	-0.939394	-0.92645	-0.960491	-0.987879	-0.966092	-0.984732	-0.987879	-0.934199	-0.963263	-0.927273	-0.92645	-0.948333	-0.842424	9.53713e-08	9.53713e-08	0.143367	0.00129381	0.00350474	0.00681113	0.00197706	0.00350474	0	0.000117071	1.01632e-05	0	5.55157e-06	2.33419e-07	0	7.57187e-05	7.6231e-06	0.000130162	0.000117071	2.92859e-05	0.00445903	-0.963636	-1	-1	-0.964286	-0.964286	-1	-0.974679
70	-0.987804	-0.996965	0.50303	-0.814593	-0.802435	-0.793939	-0.866667	-0.854545	-0.915152	-0.950992	-0.948333	-0.987879	-0.966092	-0.984807	-0.987879	-0.934199	-0.969223	-0.951515	-0.960491	-0.948333	-0.915152	9.53713e-08	3.69809e-10	0.143367	0.00410613	0.00521146	0.00984414	0.00268142	0.00350474	0.000466722	2.37837e-05	2.92859e-05	0	5.55157e-06	2.28883e-07	0	7.57187e-05	3.78209e-06	0	1.01632e-05	2.92859e-05	0.000466722	-0.960491	-1	-1	-0.964286	-1	-1	-0.9
71	-0.987804	-0.996965	0.490909	-0.924016	-0.818182	-0.757576	-0.878788	-0.851068	-0.830303	-0.936175	-0.948333	-0.987879	-0.993921	-0.993921	-0.987879	-0.934199	-0.937437	-0.890909	-0.914179	-0.960491	-0.915152	9.53713e-08	3.69809e-10	0.154443	0.000132953	0.00681113	0.0159208	0.00197706	0.00179113	0.0055568	6.71887e-05	2.92859e-05	0	5.93142e-09	5.93142e-09	0	7.57187e-05	6.21252e-05	0.00138027	0.000213749	1.01632e-05	0.000466722	-0.951515	-1	-1	-0.892857	-0.964286	-1	-0.9
72	-0.987804	-0.987804	0.498483	-0.915152	-0.866667	-0.684848	-0.875384	-0.854545	-0.830303	-0.950992	-0.948333	-0.987879	-0.984732	-0.993921	-0.987879	-0.934199	-0.969223	-0.963636	-0.960491	-0.951515	-0.842424	9.53713e-08	9.53713e-08	0.142518	0.000466722	0.00268142	0.0350915	0.000905326	0.00350474	0.0055568	2.37837e-05	2.92859e-05	0	2.33419e-07	5.93142e-09	0	7.57187e-05	3.78209e-06	0	1.01632e-05	0	0.00445903	-0.984807	-1	-1	-0.964286	-0.964286	-1	-1
73	-0.987804	-0.996965	0.527273	-0.851068	-0.854545	-0.806061	-0.875384	-0.854545	-0.830303	-0.936175	-0.948333	-0.987879	-0.984732	-0.993921	-1	-0.934199	-0.937437	-0.939394	-0.924016	-0.948333	-0.842424	9.53713e-08	3.69809e-10	0.122803	0.00179113	0.00350474	0.00823557	0.000905326	0.00350474	0.0055568	6.71887e-05	2.92859e-05	0	2.33419e-07	5.93142e-09	0	7.57187e-05	6.21252e-05	0	0.000132953	2.92859e-05	0.00445903	-0.975758	-0.987879	-1	-0.892857	-0.964286	-1	-0.9
74	-0.987804	-0.996965	0.50303	-0.778119	-0.851068	-0.781818	-0.875384	-0.854545	-0.878788	-0.92645	-0.930095	-0.987879	-0.984732	-0.993921	-1	-0.934199	-0.938721	-0.987879	-0.960491	-0.960491	-0.830303	9.53713e-08	3.69809e-10	0.143367	0.00803314	0.00179113	0.0116513	0.000905326	0.00350474	0.00197706	0.000117071	9.59608e-05	0	2.33419e-07	5.93142e-09	0	7.57187e-05	5.72699e-05	0	1.01632e-05	1.01632e-05	0.0055568	-0.984807	-1	-1	-0.892857	-0.964286	-1	-0.974679
75	-0.954412	-0.987804	0.50303	-0.851068	-0.854545	-0.769697	-0.8997	-0.851068	-0.939394	-0.960491	-0.948333	-1	-0.966092	-0.996965	-0.987879	-0.934199	-0.969223	-0.927273	-0.94165	-0.960491	-0.866667	1.78827e-05	9.53713e-08	0.143367	0.00179113	0.00350474	0.0136718	0.000391674	0.00179113	0	1.01632e-05	2.92859e-05	0	5.55157e-06	3.69809e-10	0	7.57187e-05	3.78209e-06	0.000130162	4.72504e-05	1.01632e-05	0.00268142	-0.963636	-1	-1	-0.892857	-1	-1	-0.9
76	-0.987804	-0.996965	0.50303	-0.851068	-0.863226	-0.806061	-0.8997	-0.854545	-0.830303	-0.960491	-0.948333	-0.987879	-0.993921	-0.993921	-0.963636	-0.934199	-0.969223	-0.915152	-0.984807	-0.960491	-0.842424	9.53713e-08	3.69809e-10	0.143367	0.00179113	0.00129381	0.00823557	0.000391674	0.00350474	0.0055568	1.01632e-05	2.92859e-05	0	5.93142e-09	5.93142e-09	0	7.57187e-05	3.78209e-06	0.000466722	2.28883e-07	1.01632e-05	0.00445903	-0.987879	-1	-1	-0.892857	-0.964286	-1	-0.9
77	-0.984807	-0.978728	0.587879	-0.851068	-0.878788	-0.757576	-0.83891	-0.842424	-0.927273	-0.950992	-0.948333	-0.987879	-0.956636	-0.963636	-0.939394	-0.934199	-0.969223	-0.927273	-0.950992	-0.960491	-0.90303	2.28883e-07	8.73148e-07	0.0802151	0.00179113	0.00197706	0.0159208	0.00241399	0.00445903	0.000130162	2.37837e-05	2.92859e-05	0	1.46803e-05	0	0	7.57187e-05	3.78209e-06	0.000130162	2.37837e-05	1.01632e-05	0.000880225	-0.972649	-1	-1	-0.964286	-0.964286	-1	-0.9
78	-0.987804	-0.987804	0.50303	-0.866667	-0.818182	-0.733333	-0.8997	-0.854545	-0.939394	-0.936175	-0.948333	-0.987879	-0.984732	-0.981726	-0.915152	-0.934199	-0.969223	-0.915152	-0.936175	-0.960491	-0.793939	9.53713e-08	9.53713e-08	0.143367	0.00268142	0.00681113	0.0211665	0.000391674	0.00350474	0	6.71887e-05	2.92859e-05	0	2.33419e-07	4.77307e-07	0.000466722	7.57187e-05	3.78209e-06	0.000466722	6.71887e-05	1.01632e-05	0.00984414	-0.960491	-1	-1	-0.882919	-0.964286	-1	-0.9
79	-0.984807	-0.987804	0.50303	-0.887542	-0.851068	-0.769697	-0.83891	-0.842424	-0.878788	-0.950992	-0.948333	-1	-0.966092	-0.993921	-0.927273	-0.966092	-0.969223	-0.963636	-0.951515	-0.960491	-0.878788	2.28883e-07	9.53713e-08	0.143367	0.000609666	0.00179113	0.0136718	0.00241399	0.00445903	0.00197706	2.37837e-05	2.92859e-05	0	5.55157e-06	5.93142e-09	0.000130162	5.55157e-06	3.78209e-06	0	0	1.01632e-05	0.00197706	-0.960491	-1	-1	-0.964286	-0.964286	-1	-0.9
80	-0.987804	-0.996965	0.587879	-0.851068	-0.866667	-0.757576	-0.878788	-0.854545	-0.939394	-0.950992	-0.938721	-0.987879	-0.956636	-0.996965	-1	-0.934199	-0.969223	-1	-0.936175	-0.948333	-0.842424	9.53713e-08	3.69809e-10	0.0802151	0.00179113	0.00268142	0.0159208	0.00197706	0.00350474	0	2.37837e-05	5.72699e-05	0	1.46803e-05	3.69809e-10	0	7.57187e-05	3.78209e-06	0	6.71887e-05	2.92859e-05	0.00445903	-0.948333	-1	-1	-0.964286	-0.964286	-1	-0.9
81	-0.984807	-0.996965	0.50303	-0.911858	-0.814593	-0.721212	-0.83891	-0.814593	-0.830303	-0.960491	-0.938721	-0.975758	-0.966092	-0.993921	-0.927273	-0.934199	-0.937437	-0.915152	-0.936175	-0.984807	-0.830303	2.28883e-07	3.69809e-10	0.143367	0.000237144	0.00410613	0.0241946	0.00241399	0.00410613	0.0055568	1.01632e-05	5.72699e-05	0	5.55157e-06	5.93142e-09	0.000130162	7.57187e-05	6.21252e-05	0.000466722	6.71887e-05	2.28883e-07	0.0055568	-0.984807	-0.987879	-1	-0.964286	-0.964286	-1	-0.9
82	-0.987804	-0.987804	0.527273	-0.887542	-0.875384	-0.818182	-0.842424	-0.842424	-0.830303	-0.975534	-0.938721	-0.987879	-0.966092	-0.902456	-0.915152	-0.934199	-0.969223	-0.915152	-0.975534	-0.960491	-0.842424	9.53713e-08	9.53713e-08	0.122803	0.000609666	0.000905326	0.00681113	0.00445903	0.00445903	0.0055568	1.52213e-06	5.72699e-05	0	5.55157e-06	0.000351576	0.000466722	7.57187e-05	3.78209e-06	0.000466722	1.52213e-06	1.01632e-05	0.00445903	-0.975758	-0.975758	-1	-0.964286	-0.964286	-1	-0.9
83	-0.987804	-0.987804	0.50303	-0.887542	-0.814593	-0.769697	-0.927273	-0.854545	-0.939394	-0.92645	-0.948333	-0.987879	-0.975456	-0.984807	-0.915152	-0.966092	-0.969223	-0.987879	-0.984807	-0.948333	-0.842424	9.53713e-08	9.53713e-08	0.143367	0.000609666	0.00410613	0.0136718	0.000130162	0.00350474	0	0.000117071	2.92859e-05	0	1.54129e-06	2.28883e-07	0.000466722	5.55157e-06	3.78209e-06	0	2.28883e-07	2.92859e-05	0.00445903	-0.972649	-1	-1	-0.964286	-0.964286	-1	-1
84	-0.963263	-0.987804	0.50303	-0.802435	-0.802435	-0.515152	-0.90303	-0.854545	-0.939394	-0.936175	-0.938721	-1	-0.984732	-0.993921	-0.975758	-0.934199	-0.969223	-0.963636	-0.924016	-0.948333	-0.842424	7.6231e-06	9.53713e-08	0.143367	0.00521146	0.00521146	0.132823	0.000880225	0.00350474	0	6.71887e-05	5.72699e-05	0	2.33419e-07	5.93142e-09	0	7.57187e-05	3.78209e-06	0	0.000132953	2.92859e-05	0.00445903	-0.963636	-0.987879	-1	-0.892857	-0.964286	-1	-0.9
85	-0.987804	-0.996965	0.490909	-0.851068	-0.814593	-0.781818	-0.924016	-0.854545	-0.951515	-0.936175	-0.948333	-0.987879	-0.960114	-0.993921	-0.915152	-0.934199	-0.969223	-0.927273	-0.950992	-0.960491	-0.90303	9.53713e-08	3.69809e-10	0.154443	0.00179113	0.00410613	0.0116513	0.000132953	0.00350474	0	6.71887e-05	2.92859e-05	0	1.0552e-05	5.93142e-09	0.000466722	7.57187e-05	3.78209e-06	0.000130162	2.37837e-05	1.01632e-05	0.000880225	-0.972649	-1	-1	-0.964286	-0.964286	-1	-0.9
86	-0.987804	-0.987804	0.551515	-0.887542	-0.866667	-0.806061	-0.854545	-0.854545	-0.927273	-0.936175	-0.938721	-0.987879	-0.993921	-0.993921	-1	-0.934199	-0.963263	-0.927273	-0.924016	-0.948333	-0.842424	9.53713e-08	9.53713e-08	0.104298	0.000609666	0.00268142	0.00823557	0.00350474	0.00350474	0.000130162	6.71887e-05	5.72699e-05	0	5.93142e-09	5.93142e-09	0	7.57187e-05	7.6231e-06	0.000130162	0.000132953	2.92859e-05	0.00445903	-0.939394	-1	-1	-0.892857	-0.964286	-1	-1
87	-0.987804	-0.996965	0.587879	-0.887542	-0.802435	-0.793939	-0.90303	-0.854545	-0.878788	-0.92645	-0.948333	-0.987879	-0.984732	-0.993921	-0.963636	-0.953545	-0.969223	-0.927273	-0.984807	-0.960491	-0.842424	9.53713e-08	3.69809e-10	0.0802151	0.000609666	0.00521146	0.00984414	0.000880225	0.00350474	0.00197706	0.000117071	2.92859e-05	0	2.33419e-07	5.93142e-09	0	1.92612e-05	3.78209e-06	0.000130162	2.28883e-07	1.01632e-05	0.00445903	-0.987879	-0.987879	-1	-0.964286	-0.964286	-1	-0.9
88	-0.987804	-0.996965	0.587879	-0.806061	-0.866667	-0.781818	-0.863226	-0.854545	-0.915152	-0.950992	-0.938721	-0.987879	-0.956636	-0.993921	-0.890909	-0.966092	-0.969223	-0.987879	-0.950992	-0.948333	-0.878788	9.53713e-08	3.69809e-10	0.0802151	0.00823557	0.00268142	0.0116513	0.00129381	0.00350474	0.000466722	2.37837e-05	5.72699e-05	0	1.46803e-05	5.93142e-09	0.00138027	5.55157e-06	3.78209e-06	0	2.37837e-05	2.92859e-05	0.00197706	-0.987879	-1	-1	-0.964286	-0.964286	-1	-0.9
89	-0.987804	-0.984807	0.50303	-0.887542	-0.854545	-0.757576	-0.8997	-0.818182	-0.939394	-0.936175	-0.948333	-0.987879	-0.984732	-0.993921	-0.963636	-0.934199	-0.969223	-0.963636	-0.924016	-0.948333	-0.842424	9.53713e-08	2.28883e-07	0.143367	0.000609666	0.00350474	0.0159208	0.000391674	0.00681113	0	6.71887e-05	2.92859e-05	0	2.33419e-07	5.93142e-09	0	7.57187e-05	3.78209e-06	0	0.000132953	2.92859e-05	0.00445903	-0.975758	-0.987879	-1	-0.964286	-0.964286	-1	-0.9
90	-0.987804	-0.987804	0.50303	-0.875384	-0.854545	-0.781818	-0.830303	-0.851068	-0.769697	-0.960491	-0.948333	-0.987879	-0.966092	-0.996965	-0.963636	-0.966092	-0.969223	-0.963636	-0.889638	-0.948333	-0.927273	9.53713e-08	9.53713e-08	0.143367	0.000905326	0.00350474	0.0116513	0.0055568	0.00179113	0.0136718	1.01632e-05	2.92859e-05	0	5.55157e-06	3.69809e-10	0	5.55157e-06	3.78209e-06	0	0.000566965	2.92859e-05	0.000130162	-0.948333	-0.975758	-1	-0.928571	-0.964286	-1	-0.9
91	-0.987879	-0.996965	0.527273	-0.911858	-0.854545	-0.478788	-0.842424	-0.814593	-0.878788	-0.960491	-0.948333	-0.987879	-0.966092	-0.993921	-0.951515	-0.934199	-0.938721	-0.915152	-0.924016	-0.963636	-0.890909	0	3.69809e-10	0.122803	0.000237144	0.00350474	0.166058	0.00445903	0.00410613	0.00197706	1.01632e-05	2.92859e-05	0	5.55157e-06	5.93142e-09	0	7.57187e-05	5.72699e-05	0.000466722	0.000132953	0	0.00138027	-0.960491	-1	-1	-0.892857	-0.964286	-1	-0.9
92	-0.987804	-0.987879	0.50303	-0.887542	-0.814593	-0.757576	-0.878788	-0.818182	-0.769697	-0.950992	-0.948333	-0.987879	-0.984732	-0.993921	-0.915152	-0.934199	-0.969223	-0.963636	-0.984807	-0.960491	-0.878788	9.53713e-08	0	0.143367	0.000609666	0.00410613	0.0159208	0.00197706	0.00681113	0.0136718	2.37837e-05	2.92859e-05	0	2.33419e-07	5.93142e-09	0.000466722	7.57187e-05	3.78209e-06	0	2.28883e-07	1.01632e-05	0.00197706	-0.987879	-1	-1	-0.964286	-0.964286	-1	-0.872082
93	-0.987804	-0.987804	0.50303	-0.878788	-0.851068	-0.830303	-0.8997	-0.854545	-0.951515	-0.950992	-0.938721	-0.987879	-0.966092	-0.993921	-0.878788	-0.934199	-0.969223	-0.915152	-0.960491	-0.960491	-0.830303	9.53713e-08	9.53713e-08	0.143367	0.00197706	0.00179113	0.0055568	0.000391674	0.00350474	0	2.37837e-05	5.72699e-05	0	5.55157e-06	5.93142e-09	0.00197706	7.57187e-05	3.78209e-06	0.000466722	1.01632e-05	1.01632e-05	0.0055568	-0.987879	-0.987879	-1	-0.892857	-0.964286	-1	-0.9
94	-0.954412	-0.987804	0.50303	-0.875384	-0.806061	-0.733333	-0.8997	-0.854545	-0.878788	-0.92645	-0.938721	-0.987879	-0.96303	-0.996965	-0.927273	-0.934199	-0.969223	-1	-0.951515	-0.960491	-0.90303	1.78827e-05	9.53713e-08	0.143367	0.000905326	0.00823557	0.0211665	0.000391674	0.00350474	0.00197706	0.000117071	5.72699e-05	0	7.81571e-06	3.69809e-10	0.000130162	7.57187e-05	3.78209e-06	0	0	1.01632e-05	0.000880225	-0.984807	-1	-1	-0.892857	-0.964286	-1	-0.9
95	-0.984807	-0.996965	0.50303	-0.8997	-0.851068	-0.709091	-0.83891	-0.854545	-0.939394	-0.950992	-0.948333	-1	-0.956636	-0.993921	-0.927273	-0.934199	-0.937437	-1	-0.984807	-0.960491	-0.830303	2.28883e-07	3.69809e-10	0.143367	0.000391674	0.00179113	0.0275141	0.00241399	0.00350474	0	2.37837e-05	2.92859e-05	0	1.46803e-05	5.93142e-09	0.000130162	7.57187e-05	6.21252e-05	0	2.28883e-07	1.01632e-05	0.0055568	-0.963636	-0.987879	-1	-0.857143	-0.964286	-1	-0.9
96	-0.996965	-0.996965	0.50303	-0.887542	-0.842424	-0.818182	-0.878788	-0.818182	-0.927273	-0.936175	-0.960491	-0.987879	-0.984732	-0.993921	-0.915152	-0.934199	-0.975534	-0.963636	-0.984807	-0.951515	-0.878788	3.69809e-10	3.69809e-10	0.143367	0.000609666	0.00445903	0.00681113	0.00197706	0.00681113	0.000130162	6.71887e-05	1.01632e-05	0	2.33419e-07	5.93142e-09	0.000466722	7.57187e-05	1.52213e-06	0	2.28883e-07	0	0.00197706	-0.975758	-1	-1	-0.928571	-0.964286	-1	-0.9
97	-0.987804	-0.987804	0.50303	-0.887542	-0.851068	-0.478788	-0.875384	-0.854545	-0.939394	-0.92645	-0.960491	-0.987879	-0.993921	-0.993921	-0.90303	-0.934199	-0.969223	-0.915152	-0.960491	-0.960491	-0.842424	9.53713e-08	9.53713e-08	0.143367	0.000609666	0.00179113	0.166058	0.000905326	0.00350474	0	0.000117071	1.01632e-05	0	5.93142e-09	5.93142e-09	0.000880225	7.57187e-05	3.78209e-06	0.000466722	1.01632e-05	1.01632e-05	0.00445903	-0.987879	-1	-1	-0.964286	-0.964286	-1	-0.9
98	-0.987804	-0.987804	0.490909	-0.875384	-0.875384	-0.684848	-0.842424	-0.869305	-0.939394	-0.92645	-0.948333	-1	-0.975456	-0.984732	-0.963636	-0.934199	-0.969223	-1	-0.960491	-0.960491	-0.890909	9.53713e-08	9.53713e-08	0.154443	0.000905326	0.000905326	0.0350915	0.00445903	0.00108698	0	0.000117071	2.92859e-05	0	1.54129e-06	2.33419e-07	0	7.57187e-05	3.78209e-06	0	1.01632e-05	1.01632e-05	0.00138027	-0.984807	-0.987879	-1	-0.964286	-0.964286	-1	-0.9
99	-0.969223	-0.987804	0.50303	-0.887542	-0.863226	-0.684848	-0.8997	-0.854545	-0.830303	-0.936175	-0.948333	-0.987879	-0.984732	-0.993921	-0.915152	-0.934199	-0.969223	-0.963636	-0.924016	-0.930095	-0.842424	3.78209e-06	9.53713e-08	0.143367	0.000609666	0.00129381	0.0350915	0.000391674	0.00350474	0.0055568	6.71887e-05	2.92859e-05	0	2.33419e-07	5.93142e-09	0.000466722	7.57187e-05	3.78209e-06	0	0.000132953	9.59608e-05	0.00445903	-0.984807	-0.987879	-1	-0.964286	-0.964286	-1	-0.974679
100	-0.987804	-0.987804	0.490909	-0.854545	-0.866667	-0.757576	-0.875384	-0.851068	-0.915152	-0.92645	-0.948333	-0.987879	-0.993921	-0.993921	-0.963636	-0.934199	-0.969223	-0.915152	-0.924016	-0.936175	-0.878788	9.53713e-08	9.53713e-08	0.154443	0.00350474	0.00268142	0.0159208	0.000905326	0.00179113	0.000466722	0.000117071	2.92859e-05	0	5.93142e-09	5.93142e-09	0	7.57187e-05	3.78209e-06	0.000466722	0.000132953	6.71887e-05	0.00197706	-0.960491	-0.987879	-1	-0.964286	-0.964286	-1	-0.974679
[truncated: 35 more columns]

## Sheet: logistic regression
	logistic regression: McFadden's Pseudo R²																					logistic regression: McFadden's Pseudo R²																					logistic regression: McFadden's Pseudo R²
	distance																					|density difference|																					distance & |density difference|
instance	1D-1row-1or	1D-2row-1or	2D-1or	1D-1row-2or	1D-2row-2or	2D-2or	1D-1row-3or	1D-2row-3or	2D-4or	inverse-1D-1row-2or	inverse-1D-2row-2or	inverse-2D-2or	radial-1D-1row-2or	radial-1D-2row-2or	radial-2D-2or	static-1D-1row-2or	static-1D-2row-2or	static-2D-2or	random-1D-1row-2or	random-1D-2row-2or	random-2D-2or	1D-1row-1or	1D-2row-1or	2D-1or	1D-1row-2or	1D-2row-2or	2D-2or	1D-1row-3or	1D-2row-3or	2D-4or	inverse-1D-1row-2or	inverse-1D-2row-2or	inverse-2D-2or	radial-1D-1row-2or	radial-1D-2row-2or	radial-2D-2or	static-1D-1row-2or	static-1D-2row-2or	static-2D-2or	random-1D-1row-2or	random-1D-2row-2or	random-2D-2or	1D-1row-1or	1D-2row-1or	2D-1or	1D-1row-2or	1D-2row-2or	2D-2or	1D-1row-3or
1	0.428675	0.377887	1.91928e-05	0.176408	0.130005	0.0160871	0.164033	0.15901	0.0172569	0.168655	0.167737	0.0297226	0.705884	0.709306	0.0978755	0.737875	0.719133	0.209209	0.167423	0.141907	0.0224984	0.167255	0.167777	0.274106	0.147676	0.125761	0.259505	0.142209	0.153314	0.286032	0.0850751	0.0480853	0.0380382	0.00717574	0.00540813	0.0218004	0.012637	0.00158927	0.0108239	0.000109673	0.000121383	0.0020854	0.549841	0.468731	0.275844	0.39164	0.282369	0.291774	0.374069
2	0.415772	0.349394	1.83138e-05	0.167231	0.146707	0.0157069	0.205889	0.14948	0.0173268	0.170344	0.164468	0.0308399	0.741972	0.713561	0.0942318	0.778619	0.724159	0.217208	0.175722	0.153477	0.022419	0.132034	0.161677	0.267955	0.14078	0.141511	0.255604	0.145952	0.146784	0.285686	0.0666593	0.0565738	0.0408906	0.010783	0.00883054	0.018922	0.0108105	0.0026068	0.00934696	8.18968e-05	0.000103573	0.00220646	0.497352	0.438034	0.270097	0.367643	0.32471	0.287598	0.443114
3	0.373982	0.361824	1.90823e-05	0.186509	0.134553	0.0152077	0.197117	0.157765	0.0166423	0.173819	0.151229	0.0291985	0.710461	0.689249	0.109947	0.732504	0.723864	0.214655	0.167012	0.150018	0.0224649	0.16861	0.168258	0.268856	0.145166	0.14667	0.25175	0.134831	0.157361	0.289453	0.0731983	0.0577694	0.0401684	0.00734025	0.00471654	0.0191718	0.0115832	0.0017431	0.00903129	4.8399e-05	0.000151105	0.00159947	0.496804	0.454536	0.271698	0.403848	0.314557	0.282564	0.411562
4	0.422614	0.372518	-1.24888e-06	0.159593	0.135814	0.0156106	0.196633	0.162722	0.0177147	0.158995	0.158894	0.0269195	0.75091	0.704996	0.10152	0.744597	0.733268	0.21796	0.177173	0.157248	0.02622	0.144261	0.159045	0.268672	0.154352	0.137023	0.257642	0.145731	0.153268	0.282733	0.0808033	0.0535322	0.0374431	0.00875825	0.00749296	0.020928	0.00854164	0.00413598	0.0101317	0.000993431	4.08466e-06	0.0033921	0.517956	0.454518	0.270965	0.375958	0.303899	0.289733	0.428508
5	0.414894	0.38344	1.49272e-05	0.179402	0.128125	0.0162599	0.190875	0.155742	0.017092	0.15981	0.166738	0.0267662	0.782592	0.698863	0.0939469	0.728754	0.738842	0.21472	0.180872	0.137642	0.0221039	0.147594	0.161615	0.271286	0.145409	0.132529	0.255409	0.145426	0.150654	0.285383	0.0768669	0.0463046	0.0377018	0.0148203	0.00480632	0.0205831	0.00900996	0.00394947	0.0117404	0.00691593	0.00142504	0.00235054	0.516601	0.464211	0.273569	0.39364	0.288244	0.287873	0.41951
6	0.405741	0.377715	1.52119e-05	0.169433	0.135093	0.0159678	0.187923	0.152825	0.0166954	0.180306	0.160566	0.0281817	0.736163	0.726164	0.0930756	0.755487	0.723693	0.204824	0.197322	0.145121	0.0207097	0.145689	0.162112	0.26135	0.167038	0.147106	0.256546	0.146658	0.151116	0.284081	0.068921	0.0584183	0.0398122	0.0143304	0.00798608	0.0194416	0.0116201	0.00284312	0.010312	0.000403762	4.91132e-05	0.00479656	0.508898	0.463334	0.264058	0.410412	0.316159	0.288543	0.417066
7	0.40214	0.366772	1.41558e-05	0.16673	0.130874	0.0160587	0.220625	0.166387	0.0172672	0.174253	0.166817	0.0289516	0.729679	0.686615	0.104317	0.78601	0.731852	0.210804	0.183496	0.144732	0.0219969	0.134675	0.157052	0.262311	0.138548	0.140251	0.255582	0.137185	0.152048	0.284456	0.0849775	0.0496181	0.0413871	0.0126135	0.00565866	0.0204625	0.011784	0.00414068	0.00971827	0.0001477	0.000797601	0.00199212	0.489916	0.44744	0.264094	0.363691	0.301414	0.288349	0.451831
8	0.39424	0.374278	2.26009e-05	0.163645	0.134374	0.0159835	0.18878	0.154834	0.0182458	0.186235	0.157129	0.0284987	0.727245	0.697088	0.0960295	0.723034	0.74317	0.213201	0.144404	0.135039	0.0226257	0.14371	0.163242	0.27049	0.13496	0.153454	0.257397	0.167175	0.151676	0.28296	0.0526038	0.0452234	0.0395257	0.0107831	0.00538937	0.0187435	0.00764471	0.00357061	0.00802904	0.00665933	0.000553071	0.00346849	0.494684	0.457537	0.274021	0.354319	0.323154	0.289763	0.45177
9	0.366973	0.360888	-3.36517e-05	0.155996	0.141185	0.0161866	0.184804	0.147933	0.0167501	0.190226	0.161969	0.0281788	0.695189	0.709355	0.0976731	0.747324	0.711004	0.226228	0.172408	0.142964	0.0257747	0.158604	0.169236	0.266357	0.168127	0.146355	0.253193	0.130039	0.150529	0.291101	0.0592113	0.0513371	0.0389145	0.0116152	0.00577497	0.0201371	0.0102651	0.00306919	0.00895299	0.00780386	0.00770604	0.00334868	0.484455	0.451539	0.269333	0.390171	0.323247	0.285651	0.38558
10	0.412525	0.370072	-1.90052e-05	0.178479	0.13905	0.0176562	0.192912	0.154714	0.0176046	0.165432	0.167703	0.0266584	0.751625	0.686626	0.100043	0.789897	0.714314	0.217941	0.165118	0.136828	0.0215352	0.166758	0.160406	0.268452	0.153546	0.14327	0.254488	0.148258	0.148105	0.284189	0.0741272	0.0485428	0.0396274	0.0182057	0.00571444	0.0182133	0.00609297	0.00223744	0.00907979	0.000928104	-3.58996e-06	0.00269586	0.531879	0.452748	0.271749	0.404174	0.316539	0.289279	0.426973
11	0.392079	0.372778	2.02656e-05	0.14799	0.13728	0.0151805	0.188811	0.16269	0.0179906	0.187223	0.163066	0.0272797	0.762241	0.705334	0.0970009	0.769414	0.725393	0.214528	0.152005	0.149749	0.0218687	0.186191	0.149759	0.264103	0.150327	0.147211	0.259374	0.144819	0.15316	0.28683	0.0698937	0.0507175	0.0429096	0.0100141	0.00716456	0.0202721	0.0110688	0.00339587	0.00904387	0.00140101	7.12759e-05	0.00222886	0.534027	0.445352	0.266507	0.353258	0.319455	0.290212	0.414621
12	0.417841	0.374834	8.21352e-05	0.186061	0.13463	0.0161048	0.183861	0.157245	0.016198	0.161014	0.145107	0.0284244	0.75308	0.701215	0.0935426	0.740831	0.719132	0.21138	0.181477	0.153211	0.0227784	0.177379	0.160358	0.270557	0.150025	0.151719	0.256052	0.160111	0.157548	0.282429	0.0772569	0.048817	0.0419017	0.0133135	0.0078605	0.0185517	0.0153077	0.00356066	0.0088827	0.000909865	0.000123544	0.00518835	0.557132	0.458113	0.274775	0.411277	0.321265	0.288496	0.43226
13	0.395426	0.377732	9.33409e-05	0.157603	0.13096	0.0166922	0.173264	0.156535	0.0174972	0.182411	0.164049	0.0286603	0.736638	0.705303	0.0991138	0.755035	0.730842	0.21423	0.145334	0.151744	0.0226331	0.148761	0.166255	0.263653	0.158283	0.141883	0.249383	0.162655	0.147995	0.286286	0.0573216	0.0476944	0.0391667	0.00952321	0.00642946	0.0213374	0.0113791	0.00479059	0.0106925	5.06639e-06	1.34966e-05	0.00221997	0.497836	0.462897	0.265352	0.378895	0.303745	0.282228	0.419734
14	0.409977	0.373714	7.49826e-05	0.184593	0.136219	0.0156902	0.186782	0.155897	0.0179018	0.194656	0.162892	0.0267893	0.748447	0.704934	0.101867	0.77386	0.733864	0.213828	0.18982	0.15497	0.0221447	0.122486	0.165074	0.253927	0.139303	0.131947	0.256609	0.150821	0.147336	0.278902	0.0764689	0.052587	0.0399644	0.0107226	0.00465787	0.0201051	0.011378	0.00421508	0.0108203	0.000381112	0.000795167	0.00117594	0.484345	0.464021	0.255695	0.391655	0.298057	0.288592	0.421677
15	0.437607	0.374538	6.13332e-05	0.167342	0.147035	0.014716	0.171115	0.154211	0.0159395	0.164966	0.153865	0.0295469	0.770189	0.685695	0.0947316	0.750215	0.728612	0.224071	0.172432	0.151559	0.0220674	0.169164	0.152939	0.265409	0.166233	0.127546	0.261872	0.15186	0.162109	0.290559	0.0799382	0.0521224	0.0391864	0.0112656	0.0029751	0.0221418	0.0119528	0.00177712	0.00993901	0.00203699	-8.9028e-06	0.00390226	0.554554	0.451236	0.268502	0.405769	0.306784	0.292598	0.398812
16	0.393582	0.366053	-1.75238e-05	0.16151	0.141367	0.0173679	0.183021	0.155423	0.0162542	0.180726	0.163836	0.0296014	0.747112	0.700827	0.0933792	0.744009	0.722384	0.219731	0.160339	0.148463	0.022324	0.122983	0.161719	0.265863	0.155449	0.152007	0.253069	0.149166	0.151867	0.28218	0.0721197	0.0434976	0.0404094	0.0148208	0.00689496	0.0198067	0.00936389	0.00332251	0.00941789	0.000684321	-2.5215e-05	0.00183338	0.467141	0.45386	0.269028	0.380202	0.331056	0.287648	0.413796
17	0.387185	0.380903	2.16365e-05	0.164065	0.150196	0.0170252	0.17168	0.151447	0.0171437	0.180825	0.168752	0.0297732	0.729416	0.712064	0.095992	0.769916	0.736839	0.216823	0.15071	0.151662	0.0204859	0.15133	0.160343	0.272714	0.151277	0.126453	0.254133	0.166045	0.154833	0.286238	0.0844184	0.0545798	0.0425293	0.00978142	0.00717403	0.0203998	0.00954658	0.00244808	0.00935304	0.00151318	0.000569582	0.00290483	0.488521	0.464184	0.276127	0.378629	0.309732	0.288319	0.422699
18	0.404108	0.380198	-1.63317e-05	0.166132	0.139236	0.0153563	0.192716	0.144916	0.0181795	0.176786	0.161284	0.0295077	0.705911	0.692717	0.101205	0.732577	0.703368	0.220518	0.188104	0.148475	0.0200863	0.127094	0.159002	0.255555	0.162224	0.147287	0.258949	0.145381	0.148905	0.288805	0.0698937	0.0507805	0.0407139	0.0126697	0.00502573	0.0196465	0.0115833	0.00233949	0.0111794	0.00162482	0.000735267	0.00244015	0.480303	0.456283	0.258998	0.397746	0.321783	0.290022	0.421596
19	0.408885	0.391783	3.31402e-05	0.165263	0.133503	0.016435	0.19334	0.148634	0.0167516	0.185186	0.166224	0.0269123	0.786068	0.70953	0.0960459	0.772735	0.736312	0.221832	0.180472	0.148812	0.0204315	0.163336	0.163668	0.269851	0.138589	0.148366	0.25528	0.1708	0.153789	0.288217	0.0893415	0.0604788	0.0431861	0.0103182	0.00693995	0.0228149	0.00837034	0.00505676	0.00880122	0.00143486	4.02106e-05	0.00171947	0.524859	0.473197	0.273569	0.361959	0.31564	0.288183	0.465412
20	0.393201	0.370454	3.15309e-05	0.158324	0.131571	0.01599	0.199381	0.157795	0.015987	0.163139	0.160698	0.030749	0.764827	0.688656	0.0982956	0.728825	0.71893	0.211289	0.183616	0.143068	0.0194354	0.16437	0.154906	0.250398	0.140708	0.151401	0.256285	0.130514	0.150083	0.291694	0.0757707	0.0526443	0.0366734	0.0147117	0.006457	0.0199162	0.00612211	0.00428753	0.00849223	0.00311297	0.000122256	0.00277603	0.513706	0.449094	0.251771	0.354658	0.31655	0.289011	0.408026
21	0.423455	0.368852	2.81334e-05	0.175103	0.129403	0.0157405	0.193144	0.145214	0.0166081	0.176326	0.16225	0.0284272	0.772404	0.691255	0.104954	0.738358	0.712641	0.216264	0.174332	0.139367	0.0229868	0.161993	0.165029	0.276152	0.152795	0.146442	0.252804	0.143444	0.158953	0.28884	0.0745703	0.0579796	0.0402026	0.0177776	0.00558641	0.0173758	0.00788534	0.00334478	0.0101472	0.000898361	0.000791197	0.00263917	0.532853	0.454793	0.278441	0.397661	0.307522	0.284214	0.419097
22	0.396578	0.388326	9.98378e-05	0.159234	0.141652	0.0164732	0.183933	0.160045	0.0165187	0.164226	0.157882	0.0271858	0.732539	0.684517	0.102	0.755395	0.733254	0.213641	0.154153	0.143645	0.0223055	0.156923	0.160359	0.265113	0.151277	0.139679	0.257286	0.145561	0.153716	0.285785	0.0653453	0.0527782	0.0380278	0.0126655	0.00653548	0.0166104	0.0133691	0.0040794	0.00904328	0.00135201	0.00292229	0.0035243	0.507285	0.470264	0.269037	0.371263	0.315526	0.289932	0.40888
23	0.381732	0.377007	4.68493e-05	0.168659	0.140119	0.0162894	0.19853	0.158163	0.0174074	0.167716	0.166901	0.0276688	0.772611	0.700328	0.097944	0.753536	0.7348	0.214723	0.192143	0.143412	0.022207	0.174193	0.159546	0.254138	0.147441	0.146032	0.254233	0.144963	0.14899	0.281868	0.0862467	0.0524771	0.0400979	0.010906	0.00701517	0.0173302	0.0102292	0.00218542	0.00935131	0.00452644	2.48039e-05	0.00312436	0.518082	0.457622	0.256388	0.379692	0.321632	0.286711	0.430326
24	0.407592	0.363851	4.22001e-05	0.153644	0.141823	0.0147993	0.192567	0.149944	0.0173693	0.177093	0.160528	0.0276931	0.727139	0.68643	0.0968732	0.730054	0.720756	0.21443	0.199135	0.143991	0.0267295	0.166572	0.156863	0.254203	0.164843	0.146059	0.256864	0.14791	0.157196	0.282797	0.0767918	0.047762	0.0406123	0.016926	0.00477284	0.0197228	0.00656039	0.00254441	0.0107189	0.00256008	0.000590019	0.00218028	0.519745	0.444571	0.257281	0.381755	0.324124	0.287238	0.425552
25	0.452532	0.371364	0.000162601	0.163258	0.141837	0.0165004	0.190336	0.141966	0.0169989	0.190924	0.161112	0.0287977	0.767019	0.723358	0.0956432	0.699257	0.739281	0.215102	0.186211	0.145923	0.0225119	0.139901	0.15042	0.265815	0.14824	0.140225	0.256879	0.15281	0.160559	0.282107	0.0790393	0.0534787	0.042123	0.0169879	0.00852474	0.0198317	0.00719374	0.00402344	0.0104412	0.00484914	0.000720376	0.00148529	0.535543	0.447103	0.270607	0.372973	0.316185	0.289798	0.430478
26	0.409078	0.375795	0.000212669	0.160405	0.144653	0.0153865	0.203469	0.160129	0.0177702	0.178261	0.173469	0.0260468	0.723769	0.698455	0.0945182	0.721101	0.733382	0.21913	0.195245	0.153074	0.0243403	0.161649	0.176611	0.267444	0.140697	0.138542	0.258759	0.145382	0.148989	0.279934	0.0783503	0.0499161	0.0402008	0.00913042	0.00544377	0.0178192	0.0119348	0.00277803	0.0101154	0.000301123	0.000168016	0.00259495	0.52589	0.475859	0.272634	0.357632	0.317996	0.290479	0.438289
27	0.4169	0.383948	0.000132561	0.200274	0.139529	0.0153175	0.188041	0.15198	0.0176861	0.181495	0.167533	0.0282166	0.716299	0.709979	0.103052	0.748329	0.726711	0.217621	0.177303	0.146942	0.0220223	0.149299	0.165737	0.279164	0.148301	0.143737	0.255656	0.154717	0.148183	0.285921	0.0815561	0.0547542	0.0365996	0.00969899	0.00669995	0.0177588	0.0100141	0.00279848	0.00839502	0.000873685	1.20367e-05	0.00165111	0.520601	0.468258	0.28315	0.430555	0.317707	0.286789	0.429488
28	0.412614	0.36587	3.92795e-05	0.16644	0.142236	0.0166152	0.192536	0.152114	0.0176631	0.182614	0.166241	0.0283222	0.744246	0.69622	0.0992424	0.753702	0.721009	0.214386	0.154101	0.141725	0.0216956	0.165162	0.158265	0.271536	0.164225	0.136916	0.254485	0.169088	0.160424	0.28258	0.0708694	0.0607159	0.040482	0.0119921	0.00621218	0.0152627	0.0071665	0.00341247	0.0111063	0.0074445	0.000198904	0.00271124	0.530729	0.445994	0.274201	0.400827	0.312407	0.287709	0.461434
29	0.389716	0.368828	1.65105e-05	0.174538	0.136597	0.0158244	0.211759	0.154318	0.0183335	0.196099	0.16908	0.0272294	0.741357	0.704059	0.0973498	0.804399	0.734319	0.224921	0.158118	0.151305	0.0216796	0.154572	0.156381	0.26349	0.155085	0.158426	0.256967	0.146756	0.146782	0.283279	0.0589796	0.0443567	0.0410392	0.0127224	0.00593873	0.0188684	0.0162978	0.00350244	0.00887042	6.98566e-05	0.000698886	0.00223267	0.504583	0.449436	0.266872	0.40037	0.3327	0.288754	0.454407
30	0.461063	0.382321	-2.21729e-05	0.155698	0.134045	0.0159757	0.175402	0.153514	0.0165538	0.183574	0.173929	0.0304824	0.736518	0.704287	0.10482	0.766888	0.738462	0.211722	0.167496	0.145208	0.0237868	0.145993	0.166949	0.256785	0.147986	0.138694	0.249274	0.153274	0.149017	0.282325	0.0701236	0.0507833	0.0398715	0.00936168	0.00542375	0.0197326	0.00945282	0.00269278	0.00916404	0.00014019	0.000855779	0.0019384	0.548487	0.46997	0.259836	0.361447	0.304008	0.280896	0.407552
31	0.429725	0.365373	0.000150383	0.174785	0.140686	0.0170953	0.170959	0.164571	0.0167784	0.170235	0.166757	0.0277244	0.738681	0.705849	0.102015	0.759109	0.720281	0.220779	0.146514	0.152823	0.0267648	0.167924	0.171714	0.251607	0.143706	0.142944	0.253523	0.157447	0.152527	0.292173	0.0808787	0.0570791	0.0384514	0.0167565	0.00697497	0.0187467	0.0108104	0.00225821	0.00957358	0.000597954	1.87379e-05	0.00361848	0.547744	0.461319	0.255857	0.383423	0.31822	0.28726	0.407632
32	0.415738	0.379841	2.6226e-06	0.157521	0.137047	0.0169703	0.162998	0.155693	0.0183381	0.192501	0.159502	0.027654	0.73345	0.706104	0.0987815	0.757733	0.723698	0.219669	0.182219	0.137088	0.0252228	0.162554	0.1665	0.268926	0.173007	0.128888	0.255432	0.168667	0.155538	0.285325	0.0793306	0.0591098	0.0411904	0.0112277	0.00661903	0.0194102	0.00885558	0.00256196	0.00861508	0.000127852	0.000855347	0.00158727	0.533538	0.467222	0.272208	0.399799	0.295524	0.289518	0.412393
33	0.372585	0.37229	-1.3113e-06	0.155954	0.138852	0.0153502	0.154342	0.149066	0.0159426	0.184764	0.165688	0.03255	0.772184	0.707589	0.0958974	0.73877	0.706058	0.218637	0.162047	0.155828	0.0222824	0.148227	0.164843	0.253701	0.141508	0.144426	0.257132	0.169296	0.155897	0.288436	0.066774	0.0497933	0.0389074	0.0155061	0.00812444	0.019384	0.00754762	0.00256827	0.00979191	0.000248909	0.000361052	0.00382227	0.479577	0.460299	0.255815	0.352394	0.317547	0.288284	0.399728
34	0.41102	0.36812	2.04444e-05	0.163317	0.142623	0.0155669	0.19046	0.158644	0.0158942	0.181977	0.163386	0.0277029	0.727269	0.687135	0.103789	0.725581	0.740489	0.214291	0.167996	0.146374	0.0241344	0.140727	0.161973	0.263502	0.155154	0.140915	0.255447	0.141599	0.150222	0.28471	0.0695515	0.056077	0.0391027	0.0100141	0.00722919	0.018569	0.0112689	0.00320601	0.0108862	0.00138527	7.10629e-05	0.00265604	0.497608	0.452617	0.26583	0.382818	0.318146	0.286957	0.412665
35	0.403523	0.371907	5.31673e-05	0.170692	0.142033	0.0148282	0.182263	0.169402	0.0161383	0.173387	0.163112	0.0257751	0.731415	0.703427	0.100021	0.726235	0.744441	0.208775	0.172354	0.151314	0.0231087	0.152748	0.169003	0.259647	0.134188	0.149015	0.253555	0.139991	0.150654	0.28839	0.0950992	0.0475558	0.0429696	0.00827062	0.00534084	0.0228811	0.00757897	0.001895	0.00895238	0.00227737	0.000117898	0.00399268	0.51176	0.463034	0.262996	0.363433	0.328156	0.283336	0.397342
36	0.443747	0.352393	2.16365e-05	0.17803	0.139014	0.0168722	0.197257	0.149362	0.0173077	0.180619	0.161919	0.0289079	0.751028	0.718014	0.102425	0.766073	0.722544	0.217836	0.149768	0.15229	0.020366	0.135201	0.161683	0.27248	0.150447	0.143379	0.255769	0.159375	0.150624	0.279423	0.0755451	0.0472277	0.0377026	0.0147107	0.00713854	0.0219501	0.00815141	0.0023658	0.0107777	8.98838e-05	0.000175685	0.00187135	0.529654	0.441136	0.275943	0.398826	0.316552	0.289426	0.452058
37	0.402208	0.369762	1.57952e-05	0.1636	0.147097	0.0150731	0.181193	0.142239	0.0168526	0.178761	0.164042	0.0269451	0.728776	0.695872	0.0992854	0.754423	0.715339	0.215496	0.154566	0.146548	0.0233112	0.171405	0.144713	0.260753	0.137098	0.126569	0.258625	0.18124	0.155984	0.286828	0.0637236	0.046883	0.0380956	0.0173061	0.00636929	0.0177712	0.00992823	0.00180444	0.00896597	0.00844163	0.000886986	0.00298184	0.532818	0.439104	0.26391	0.357269	0.305597	0.289104	0.461789
38	0.419749	0.379791	4.96507e-05	0.196079	0.135304	0.014794	0.197561	0.151532	0.0165871	0.162595	0.160112	0.0289885	0.75007	0.703117	0.099008	0.776317	0.721515	0.220821	0.173296	0.159252	0.0211177	0.151928	0.162844	0.261984	0.114417	0.157965	0.255913	0.151431	0.148098	0.286653	0.0851582	0.049896	0.0407355	0.0226229	0.00477241	0.0180235	0.0101506	0.00184639	0.00940543	0.00120062	3.29146e-05	0.00277972	0.524375	0.461252	0.265149	0.370849	0.330095	0.286009	0.439665
39	0.403094	0.353414	1.83582e-05	0.171835	0.133668	0.0156835	0.183554	0.154019	0.0167956	0.172672	0.170026	0.0295243	0.750757	0.697981	0.10047	0.729249	0.718504	0.211828	0.183197	0.148843	0.0210305	0.147385	0.175041	0.273741	0.147504	0.141418	0.256337	0.155422	0.146001	0.282909	0.080629	0.0515334	0.0418428	0.010673	0.00635785	0.0212635	0.00885564	0.00225271	0.0103071	0.000832915	1.59239e-05	0.00285047	0.502263	0.453307	0.276615	0.384531	0.306685	0.28783	0.42412
40	0.40677	0.341356	4.8399e-05	0.181448	0.144888	0.0156038	0.174758	0.146884	0.0164135	0.171147	0.157491	0.0265946	0.772006	0.68788	0.0995064	0.782808	0.742302	0.211469	0.164851	0.139067	0.0209451	0.145692	0.15465	0.26617	0.156665	0.139623	0.255663	0.160597	0.152835	0.281298	0.0712183	0.0600173	0.0393466	0.0186132	0.00536866	0.0198367	0.00988472	0.00321633	0.00897437	0.000436842	-1.20591e-05	0.00267202	0.503797	0.423845	0.268745	0.413968	0.319409	0.28732	0.418844
41	0.388737	0.381602	1.27554e-05	0.161197	0.134484	0.0162457	0.169737	0.157624	0.0165244	0.171234	0.166432	0.0265566	0.748486	0.692781	0.09438	0.775985	0.70814	0.217744	0.182359	0.144209	0.0209401	0.152205	0.160638	0.25992	0.176289	0.143749	0.253377	0.15604	0.155624	0.285581	0.0762277	0.0465898	0.0394101	0.012884	0.0049454	0.0181568	0.0153365	0.00213943	0.00936729	0.00116646	5.76237e-05	0.00233328	0.499402	0.46283	0.263529	0.410672	0.311065	0.285524	0.403608
42	0.439262	0.379391	-3.71933e-05	0.165721	0.140911	0.0169013	0.145236	0.162677	0.0165433	0.197682	0.157716	0.0280553	0.730618	0.714939	0.0914026	0.726327	0.745796	0.210251	0.177126	0.135012	0.0183675	0.14789	0.161537	0.263862	0.155106	0.143038	0.260517	0.16634	0.150718	0.28797	0.0739559	0.0457012	0.042411	0.00638789	0.00633937	0.021252	0.00914288	0.00350786	0.00963545	0	0.00641688	0.00163633	0.533854	0.46181	0.26655	0.38677	0.318679	0.294746	0.381265
43	0.433441	0.386627	5.64456e-05	0.179259	0.144032	0.0158191	0.178659	0.153198	0.0186221	0.166969	0.16431	0.0288958	0.742362	0.683259	0.092828	0.700767	0.718476	0.214913	0.158267	0.144679	0.0244708	0.13347	0.163929	0.262036	0.146733	0.134779	0.262228	0.165513	0.15736	0.288902	0.0758493	0.0537278	0.0391147	0.0166484	0.00644541	0.0191185	0.00616461	0.00339534	0.0104669	0.000311255	0.000942776	0.00379765	0.513014	0.473516	0.265	0.395294	0.312108	0.294778	0.432819
44	0.416789	0.373189	-3.6478e-05	0.164926	0.135804	0.0151556	0.178848	0.150565	0.0181115	0.178252	0.159653	0.0289298	0.795875	0.71048	0.0993571	0.755835	0.720309	0.220319	0.170091	0.148079	0.0197387	0.128088	0.168045	0.2741	0.150496	0.149761	0.259881	0.15604	0.155586	0.285946	0.0780688	0.0529611	0.0436112	0.0172001	0.00623566	0.0213832	0.0110552	0.00332461	0.0101041	0.000725806	0.000160299	0.000827193	0.495782	0.463703	0.277207	0.378481	0.32039	0.290662	0.417783
45	0.384346	0.382773	-2.563e-05	0.155929	0.128883	0.0145451	0.181088	0.153789	0.0164005	0.161062	0.155163	0.0290014	0.762575	0.712585	0.0983302	0.707912	0.710742	0.212364	0.175697	0.153566	0.0202237	0.179772	0.156751	0.260699	0.138506	0.144921	0.256411	0.153098	0.151478	0.285944	0.0946004	0.0536188	0.0418273	0.0159778	0.00562853	0.0195187	0.00536186	0.00288163	0.0104519	0.00493318	0.00178898	0.00195712	0.519799	0.458686	0.263468	0.347862	0.304594	0.286152	0.417093
46	0.415526	0.393553	6.19292e-05	0.179942	0.146004	0.0166892	0.169636	0.145116	0.0162401	0.164218	0.159874	0.0269613	0.749665	0.70675	0.0985473	0.758246	0.706773	0.211731	0.167597	0.145058	0.0245679	0.138225	0.167982	0.269107	0.116314	0.143508	0.255684	0.151576	0.158583	0.285136	0.0904741	0.0476995	0.0402424	0.0207601	0.00585765	0.0210189	0.0142317	0.00200634	0.011199	1.60933e-06	0.00182363	0.00381875	0.503493	0.477302	0.272294	0.350414	0.326232	0.288786	0.395871
47	0.394358	0.34362	9.47118e-05	0.169201	0.137232	0.0156135	0.168275	0.159646	0.016795	0.180516	0.162716	0.0282201	0.778129	0.707702	0.0998831	0.743256	0.724106	0.219579	0.182876	0.15438	0.0215365	0.172033	0.161032	0.267894	0.1469	0.139566	0.255354	0.155025	0.148178	0.286669	0.0732148	0.047952	0.0396678	0.0118852	0.00644583	0.0176406	0.0134045	0.00265973	0.00893825	0.00022912	0.00102016	0.00446928	0.5131	0.431418	0.271824	0.38018	0.309454	0.287152	0.399496
48	0.426657	0.384298	1.81794e-05	0.167732	0.135658	0.0151888	0.224251	0.153698	0.0167236	0.175407	0.164951	0.0288678	0.729409	0.69348	0.105414	0.750806	0.726131	0.221307	0.171592	0.147362	0.0220374	0.142685	0.173164	0.27051	0.162999	0.13833	0.251215	0.140176	0.163354	0.278568	0.0883225	0.0505843	0.0393672	0.014545	0.00761908	0.0167136	0.00705832	0.00308864	0.0102386	0.00304091	0.000287012	0.00164515	0.517867	0.474471	0.273156	0.401552	0.305607	0.282176	0.461473
49	0.432554	0.382671	-5.88894e-05	0.159627	0.138602	0.0154756	0.197198	0.160969	0.0174925	0.169968	0.171827	0.0273114	0.792736	0.711458	0.0957512	0.757949	0.703065	0.218443	0.164255	0.159041	0.0229821	0.1703	0.167228	0.270834	0.143051	0.135293	0.254606	0.14364	0.153158	0.286361	0.0799677	0.0520338	0.0396466	0.0156381	0.00654572	0.0195376	0.00647211	0.00228652	0.0088585	0.00225019	0.00228488	0.0031839	0.551903	0.469876	0.273908	0.360069	0.305649	0.285701	0.426113
50	0.431957	0.39563	4.07696e-05	0.147004	0.136608	0.0158498	0.171176	0.162159	0.0172074	0.178801	0.156995	0.0272777	0.727961	0.695844	0.096038	0.745795	0.703361	0.218564	0.154745	0.137919	0.0177107	0.150548	0.1609	0.270524	0.166267	0.14672	0.25316	0.152038	0.149659	0.288534	0.0697551	0.0527042	0.0408815	0.00969899	0.00759417	0.0217468	0.00639141	0.00243753	0.00913435	0.00131369	0.00465773	0.00335914	0.533021	0.470763	0.273866	0.373904	0.317449	0.28544	0.399621
51	0.393024	0.371219	3.20077e-05	0.16957	0.133665	0.0162231	0.183634	0.150684	0.0169409	0.1736	0.173237	0.0291137	0.734723	0.715923	0.0967213	0.789073	0.723263	0.221852	0.174476	0.152871	0.0241751	0.138179	0.147489	0.269462	0.159079	0.139867	0.257175	0.150449	0.155256	0.283275	0.085403	0.0497785	0.0440001	0.0100256	0.00560796	0.0216335	0.0126647	0.0023604	0.00936306	5.78165e-06	0.000935256	0.0021683	0.483972	0.439934	0.271323	0.3984	0.304851	0.28953	0.415908
52	0.407492	0.383622	-1.65701e-05	0.170278	0.13494	0.0159674	0.189355	0.151506	0.0161358	0.177254	0.172472	0.0264281	0.715346	0.718355	0.0926453	0.76147	0.726685	0.2194	0.157812	0.149894	0.0243385	0.167505	0.16214	0.26193	0.140808	0.152351	0.259353	0.150147	0.157592	0.287742	0.069997	0.0567235	0.0400614	0.00755334	0.00858939	0.0230892	0.00860602	0.00336117	0.00908506	0.00205976	0.00188333	0.00264436	0.530131	0.467565	0.264939	0.372707	0.322723	0.291888	0.424015
53	0.407237	0.371539	5.13196e-05	0.172784	0.134751	0.015613	0.175155	0.147687	0.0174125	0.18614	0.158199	0.0288984	0.742913	0.70848	0.0971559	0.73887	0.722635	0.214482	0.185434	0.147952	0.0203421	0.156414	0.154034	0.268977	0.163332	0.148352	0.255987	0.16263	0.152826	0.281838	0.0647697	0.0487096	0.0385271	0.008609	0.00638694	0.0218809	0.00881857	0.00393832	0.00952256	0.00028646	0.000276923	0.00114197	0.515575	0.450322	0.271397	0.40969	0.317335	0.287668	0.422046
54	0.418981	0.365514	-7.15256e-06	0.18022	0.145054	0.0167069	0.196033	0.150088	0.0174301	0.187116	0.165179	0.0298339	0.777526	0.701765	0.0949683	0.734968	0.720538	0.213239	0.173914	0.150911	0.0230836	0.152844	0.148262	0.266015	0.137058	0.138665	0.253504	0.159951	0.149516	0.286517	0.0787596	0.0504484	0.0393677	0.0117918	0.00760978	0.0196531	0.00647235	0.00469911	0.00883263	0.000695884	3.74913e-05	0.00287056	0.519753	0.437871	0.26963	0.38192	0.318808	0.286962	0.451849
55	0.38657	0.387627	2.40207e-05	0.173331	0.152643	0.0159658	0.205345	0.160244	0.0173495	0.16632	0.158366	0.027357	0.738505	0.717563	0.0941722	0.716931	0.729202	0.21304	0.184216	0.148788	0.0240816	0.151654	0.1532	0.267685	0.132127	0.127139	0.256747	0.140558	0.148759	0.282925	0.0828735	0.0497931	0.0404379	0.0126189	0.00665057	0.016912	0.00697237	0.00310284	0.010102	-1.78814e-06	3.21269e-05	0.00299031	0.497284	0.460424	0.270461	0.363902	0.313988	0.288817	0.43343
56	0.435208	0.384483	-5.60284e-06	0.164575	0.132921	0.0159371	0.198801	0.145094	0.0173044	0.152288	0.174097	0.0289318	0.756897	0.702769	0.0915802	0.738684	0.713533	0.211792	0.154887	0.149689	0.0196961	0.151554	0.158756	0.281627	0.137044	0.140276	0.254688	0.14535	0.147722	0.282058	0.0808681	0.0499954	0.0391367	0.0163292	0.00501263	0.019279	0.0103042	0.00230962	0.00930756	0.00105548	9.23872e-05	0.00193483	0.535128	0.46164	0.284103	0.358503	0.304407	0.286444	0.431831
57	0.39452	0.38804	0.000138879	0.161153	0.134562	0.0147589	0.190992	0.159649	0.0160871	0.170345	0.158434	0.0310035	0.734309	0.712529	0.0973812	0.726474	0.71015	0.214284	0.165254	0.143418	0.0253457	0.16745	0.151453	0.268055	0.140041	0.142869	0.259298	0.134391	0.141827	0.291737	0.0807561	0.0529975	0.038001	0.0126185	0.00818038	0.0197482	0.00875366	0.00233728	0.0079453	0.00724983	0.00162083	0.0014475	0.514559	0.460102	0.272411	0.357975	0.31001	0.289302	0.401458
58	0.383224	0.374974	1.96695e-05	0.169487	0.12997	0.0149537	0.193986	0.155176	0.018383	0.162648	0.165854	0.0294625	0.741992	0.700766	0.101212	0.703121	0.726939	0.219033	0.174368	0.160599	0.019484	0.154539	0.156456	0.26876	0.153547	0.144069	0.254674	0.156918	0.145861	0.285206	0.0879515	0.048292	0.0411903	0.0122389	0.00560975	0.0185788	0.00555396	0.00425911	0.00790614	0.00023818	0.000703335	0.00411522	0.492251	0.452575	0.271868	0.390081	0.305306	0.28523	0.442018
59	0.397943	0.361622	2.44975e-05	0.183778	0.141234	0.0156537	0.173086	0.149087	0.0179378	0.161021	0.159354	0.0295655	0.732207	0.730234	0.097284	0.74912	0.730918	0.220544	0.18091	0.160401	0.0215527	0.156414	0.165033	0.272313	0.14455	0.131459	0.25031	0.150065	0.154139	0.281056	0.078871	0.0496438	0.0408267	0.0138585	0.00581628	0.0208125	0.0134217	0.0031504	0.00892633	0.0040043	9.0301e-05	0.00262922	0.506642	0.452106	0.275485	0.398382	0.304099	0.281539	0.399473
60	0.423258	0.373721	1.5378e-05	0.124971	0.143957	0.0155844	0.188288	0.16159	0.016829	0.161134	0.167501	0.0287088	0.763222	0.700311	0.101413	0.748575	0.725554	0.214437	0.174789	0.143346	0.0220858	0.146413	0.157622	0.262754	0.161598	0.150287	0.257942	0.158582	0.142553	0.284546	0.0887284	0.0540736	0.0396788	0.0130745	0.00752485	0.0192997	0.00761694	0.0032261	0.00920933	0.00118965	0.00154459	0.0010314	0.517624	0.451875	0.265869	0.334357	0.33204	0.289837	0.435882
61	0.396522	0.395067	-8.9407e-06	0.155926	0.13492	0.015453	0.173829	0.155952	0.0175568	0.166814	0.165756	0.0284917	0.727262	0.697356	0.0977277	0.758269	0.714317	0.216548	0.160736	0.151981	0.0222491	0.1587	0.153822	0.259361	0.145177	0.145745	0.254995	0.170181	0.147405	0.288876	0.088216	0.0544754	0.0411441	0.0117878	0.00725329	0.0182049	0.00889593	0.00319177	0.0112486	0.00905859	2.31266e-05	0.00419974	0.509362	0.468641	0.262374	0.357534	0.3141	0.286238	0.432083
62	0.432982	0.367885	0.000150502	0.176587	0.135026	0.0154707	0.184172	0.150212	0.0173308	0.168852	0.173196	0.0278188	0.75355	0.702321	0.103025	0.727629	0.735676	0.210751	0.169542	0.150089	0.019593	0.147669	0.160368	0.263511	0.147504	0.151651	0.259896	0.163202	0.151145	0.284113	0.0718586	0.0538325	0.0422152	0.0121433	0.00771558	0.0205175	0.0100778	0.00407451	0.0106298	0.000780642	0.00023669	0.00194097	0.526909	0.453987	0.267598	0.391841	0.321811	0.291455	0.438498
63	0.43153	0.38561	6.61016e-05	0.164235	0.128152	0.0177422	0.191148	0.149955	0.0171869	0.190978	0.170646	0.0318098	0.755718	0.711588	0.0993486	0.712791	0.715924	0.216096	0.162675	0.15562	0.0254597	0.179902	0.156631	0.261498	0.158002	0.137276	0.249613	0.14173	0.153484	0.284541	0.0678453	0.059319	0.0398816	0.0164533	0.00810421	0.019686	0.00917846	0.00415003	0.00932896	0.000598848	0.00089854	0.00400913	0.559115	0.462846	0.265337	0.389014	0.294127	0.284441	0.413711
64	0.395122	0.362476	1.87755e-05	0.153679	0.13965	0.0173315	0.187797	0.160037	0.0174243	0.18264	0.16062	0.029495	0.738299	0.708569	0.0929809	0.716824	0.715436	0.216133	0.170609	0.133161	0.0199969	0.16075	0.161758	0.258108	0.151378	0.146006	0.253251	0.154032	0.151667	0.282998	0.0777559	0.0527987	0.0362665	0.0101244	0.00618273	0.0186317	0.0144079	0.00489616	0.00921923	0.00097841	0.000293553	0.00319123	0.511173	0.447393	0.260856	0.362593	0.32098	0.287338	0.428597
65	0.408748	0.363449	4.63724e-05	0.162805	0.139286	0.0158969	0.184938	0.158187	0.0173318	0.179845	0.15514	0.0273885	0.769532	0.719282	0.103816	0.743219	0.733029	0.209944	0.167784	0.142566	0.0199125	0.176234	0.163455	0.273677	0.156676	0.139833	0.255298	0.148258	0.155343	0.284029	0.0905586	0.0569139	0.0393661	0.0173258	0.00713855	0.0164689	0.00725275	0.00330383	0.00889236	2.32458e-06	0.000969112	0.00475293	0.543197	0.452227	0.277913	0.384328	0.312322	0.287475	0.414625
66	0.401807	0.3893	2.80142e-05	0.166025	0.130821	0.0158811	0.177617	0.154148	0.0165323	0.184128	0.171684	0.0288676	0.812148	0.698444	0.100287	0.720757	0.721396	0.21361	0.175736	0.147467	0.0215096	0.171229	0.153379	0.260537	0.171593	0.141326	0.258788	0.152038	0.149246	0.288245	0.0616606	0.0460591	0.0429069	0.0180983	0.00567782	0.0241337	0.0080598	0.00101364	0.00956702	3.02196e-05	0.000174344	0.00225347	0.529199	0.46347	0.262956	0.411231	0.302952	0.291002	0.409523
67	0.403195	0.368787	6.07371e-05	0.151186	0.136135	0.0165369	0.19962	0.154694	0.0176236	0.194698	0.157995	0.0297068	0.769459	0.711782	0.0958415	0.767368	0.720812	0.220664	0.163883	0.147457	0.0236906	0.137364	0.161421	0.269923	0.155907	0.147751	0.254752	0.148106	0.145795	0.282391	0.0640659	0.0523508	0.039532	0.0120401	0.00624245	0.0205879	0.0116202	0.002249	0.00997019	2.47359e-05	2.23517e-05	0.00591904	0.492725	0.44938	0.273812	0.365661	0.318235	0.287944	0.437394
68	0.38874	0.371277	-2.5034e-06	0.189366	0.143913	0.0167354	0.185774	0.144008	0.0174644	0.174196	0.165203	0.0264774	0.708507	0.70267	0.103464	0.744912	0.739118	0.213463	0.178818	0.152225	0.0211831	0.163548	0.166449	0.259151	0.12851	0.140228	0.262351	0.14339	0.152284	0.28034	0.0813231	0.0560158	0.0416232	0.0157942	0.00577855	0.0244029	0.0117784	0.00236833	0.00769681	0.000977278	0.00134134	0.00228816	0.50364	0.460407	0.261069	0.382499	0.319237	0.296209	0.408761
69	0.419349	0.369164	-1.03712e-05	0.150784	0.136156	0.0170541	0.179903	0.16206	0.0176014	0.165054	0.166237	0.0280769	0.779713	0.715846	0.0985795	0.717168	0.715688	0.212933	0.153801	0.1396	0.0205899	0.156923	0.161324	0.272615	0.184822	0.146958	0.256412	0.166663	0.149644	0.284521	0.0823842	0.0507672	0.0406464	0.0156891	0.00787562	0.0179398	0.00693572	0.00302136	0.00863034	0.000184655	0.000724554	0.00259405	0.529339	0.452495	0.275922	0.406254	0.316983	0.290552	0.437183
70	0.419724	0.3686	2.86698e-05	0.157301	0.126915	0.0172084	0.171953	0.155483	0.017226	0.197299	0.172503	0.0271142	0.796395	0.694479	0.103102	0.744792	0.726752	0.212828	0.158412	0.151827	0.0239455	0.168178	0.155621	0.257824	0.150626	0.15707	0.251143	0.130736	0.152682	0.289797	0.0741985	0.0488783	0.0385916	0.0144105	0.00615048	0.0161186	0.00732118	0.00448132	0.00948131	0.00162256	0.000537157	0.00247866	0.542214	0.445989	0.260831	0.367482	0.317598	0.285224	0.367918
71	0.401592	0.373389	0.000268698	0.179827	0.137211	0.0151901	0.191402	0.14972	0.01802	0.153384	0.157189	0.0297588	0.717035	0.698893	0.0987277	0.762591	0.75154	0.205995	0.172476	0.14653	0.024798	0.159927	0.156615	0.269902	0.13579	0.143326	0.256097	0.1558	0.165951	0.28447	0.0928549	0.0479482	0.0424727	0.012829	0.00466853	0.0201169	0.00969523	0.00485045	0.00940961	0.000686765	0.000185072	0.00275397	0.511611	0.452748	0.274988	0.379639	0.314158	0.286717	0.437622
72	0.386334	0.368337	6.19888e-06	0.183481	0.137663	0.0149955	0.200912	0.161223	0.0169716	0.187522	0.175828	0.0291516	0.77657	0.701659	0.0927271	0.746064	0.721741	0.22003	0.183334	0.141054	0.0221922	0.148744	0.156167	0.277137	0.127198	0.143805	0.253196	0.159952	0.151145	0.28417	0.0762715	0.0520089	0.040181	0.0154713	0.00782722	0.0182536	0.0122051	0.00209421	0.00974107	0.00320369	0.000213683	0.00117445	0.484762	0.449168	0.280712	0.371477	0.315024	0.28403	0.459832
73	0.402541	0.386262	-4.11272e-05	0.166032	0.134741	0.0168511	0.186499	0.155637	0.0178294	0.169369	0.158899	0.0298785	0.739761	0.720397	0.102556	0.746178	0.729192	0.214993	0.154782	0.14902	0.0232265	0.140107	0.154229	0.265898	0.152765	0.149509	0.25411	0.141249	0.157976	0.282492	0.0803729	0.0485322	0.0408933	0.0107216	0.00712293	0.0165827	0.0141738	0.00243467	0.0103006	0.000145555	0.00199169	0.00328022	0.493978	0.461555	0.268217	0.383778	0.31888	0.287713	0.405171
74	0.372546	0.370612	7.75456e-05	0.160788	0.133785	0.0155065	0.191035	0.160615	0.017486	0.177036	0.172912	0.0291287	0.734633	0.686811	0.0985335	0.751943	0.726221	0.21396	0.175642	0.14711	0.0218068	0.17518	0.161698	0.260215	0.155161	0.139566	0.255588	0.162167	0.147826	0.285644	0.0746381	0.047887	0.0408866	0.0129011	0.00541866	0.0172622	0.00684184	0.00278008	0.00992513	0.000201225	2.61068e-05	0.00225687	0.512201	0.455656	0.264096	0.379279	0.304824	0.286653	0.447219
75	0.437382	0.365405	-2.74181e-05	0.161598	0.143378	0.0162464	0.20785	0.160414	0.0165505	0.172217	0.157414	0.0270668	0.748846	0.703781	0.100322	0.74809	0.727671	0.211645	0.163744	0.141591	0.026214	0.164104	0.155795	0.267222	0.151985	0.143508	0.254728	0.141599	0.154206	0.28249	0.0838216	0.0490133	0.0390113	0.0134174	0.00748086	0.0208993	0.00603294	0.00199479	0.00994813	0.00623596	0.000434339	0.00251967	0.556022	0.447586	0.269461	0.375714	0.322635	0.287814	0.439436
76	0.377259	0.373469	0.000141144	0.160836	0.137315	0.0170606	0.167755	0.1532	0.0173456	0.167693	0.168152	0.0279558	0.725456	0.688724	0.0988524	0.730183	0.7279	0.218551	0.16892	0.145397	0.0238136	0.150463	0.15715	0.273295	0.155153	0.128551	0.248455	0.16835	0.149703	0.285682	0.08429	0.048678	0.0438187	0.0163854	0.00361878	0.0193347	0.00925392	0.00372374	0.00751287	0.000276685	0.000183344	0.00299573	0.478165	0.449453	0.277824	0.378999	0.295292	0.281973	0.419186
77	0.430528	0.361136	-7.15256e-07	0.159052	0.140903	0.0164602	0.167269	0.159838	0.0153731	0.18693	0.16871	0.0292778	0.81227	0.707816	0.0913005	0.730459	0.716682	0.217587	0.17838	0.149981	0.0197225	0.15807	0.164077	0.260338	0.157715	0.141626	0.255343	0.177626	0.1486	0.28808	0.0664022	0.0583004	0.0386482	0.0189205	0.00693643	0.0181606	0.00757891	0.00157559	0.0102537	0.00124288	-4.17233e-06	0.00598323	0.542427	0.447683	0.262536	0.380455	0.317074	0.288574	0.433052
78	0.425319	0.369914	-1.19209e-05	0.175441	0.124606	0.0155859	0.228648	0.151749	0.0168986	0.183019	0.164237	0.0310756	0.736567	0.717409	0.101465	0.73105	0.731752	0.205328	0.170416	0.152548	0.0236861	0.136598	0.163716	0.271839	0.154355	0.150343	0.259076	0.135121	0.148072	0.285157	0.0789801	0.0516545	0.0395552	0.0157945	0.00686347	0.0174891	0.0162982	0.00514209	0.0100764	0.000439107	0.000146687	0.00158364	0.510912	0.457084	0.27527	0.400885	0.306001	0.290842	0.459992
79	0.413851	0.371974	3.85642e-05	0.155239	0.13682	0.0168648	0.185804	0.149556	0.0184701	0.177398	0.159443	0.0287716	0.776179	0.680229	0.0993114	0.726877	0.726004	0.213496	0.159718	0.146822	0.0243151	0.151755	0.156678	0.268722	0.168737	0.135106	0.260005	0.157097	0.152124	0.286017	0.0692449	0.0492945	0.0406974	0.0108059	0.00575489	0.0194777	0.0143046	0.00272864	0.009413	0.000823319	4.69685e-05	0.00193334	0.512922	0.450318	0.271282	0.390337	0.303183	0.293974	0.430978
80	0.431218	0.369726	1.04904e-05	0.164904	0.151401	0.0151454	0.179954	0.148789	0.0183699	0.175888	0.165046	0.0280866	0.777651	0.703468	0.099719	0.749448	0.722292	0.212928	0.170591	0.144895	0.0229985	0.164104	0.171709	0.257858	0.145754	0.133757	0.261046	0.169097	0.153796	0.283388	0.0709761	0.0509138	0.0406306	0.0109059	0.00534236	0.0203069	0.00550425	0.00308764	0.0106424	0.000154257	-2.90871e-05	0.00321746	0.549937	0.464997	0.259876	0.370994	0.321024	0.291928	0.439609
81	0.35601	0.389241	0.000140667	0.179253	0.129282	0.0155789	0.182664	0.147438	0.0180512	0.163248	0.174573	0.0303451	0.745317	0.729257	0.102848	0.762329	0.716481	0.209893	0.159976	0.151892	0.0222861	0.178838	0.159931	0.268097	0.142944	0.14491	0.262169	0.160499	0.152214	0.282224	0.0810924	0.051819	0.0403529	0.00989336	0.00956988	0.0185591	0.00775576	0.00235343	0.00976896	0.000440717	0.000593662	0.00193572	0.493535	0.466474	0.272619	0.389407	0.30532	0.294123	0.431453
82	0.387505	0.368617	3.65376e-05	0.153209	0.139903	0.016408	0.177716	0.151412	0.0171907	0.181505	0.163189	0.0293488	0.762903	0.714106	0.10317	0.738608	0.734013	0.217287	0.176421	0.151479	0.0201602	0.134803	0.156901	0.268151	0.163977	0.140638	0.259241	0.151576	0.155904	0.283741	0.0681111	0.0498958	0.0369079	0.0117936	0.00685757	0.0189145	0.00996125	0.00321275	0.00960732	0.00535101	0.000195861	0.00483078	0.468649	0.447753	0.271736	0.37988	0.31429	0.292302	0.408231
83	0.404123	0.365354	3.69549e-06	0.15831	0.127903	0.0169989	0.191214	0.163035	0.0178653	0.176287	0.173177	0.0280412	0.703748	0.696573	0.0935837	0.725573	0.711565	0.210197	0.17223	0.139184	0.0244786	0.141611	0.168009	0.263572	0.168688	0.142716	0.252717	0.15326	0.137179	0.283509	0.0745704	0.0534158	0.0439183	0.0160114	0.00761473	0.0227206	0.0118751	0.00214696	0.00926793	0.000262558	-5.24521e-06	0.00188762	0.494657	0.457628	0.266134	0.394949	0.300648	0.286305	0.432883
84	0.407523	0.386077	2.08616e-05	0.151277	0.137246	0.0154393	0.195903	0.158294	0.0172854	0.16728	0.163381	0.028268	0.753382	0.717517	0.0945154	0.766119	0.721403	0.221734	0.188447	0.148656	0.0217042	0.131436	0.163978	0.263689	0.163874	0.147642	0.26525	0.136241	0.150382	0.290945	0.0830028	0.0460593	0.0437046	0.0166484	0.00799108	0.0205118	0.00958633	0.0041523	0.0077123	0.00424957	0.00151199	0.00213295	0.485277	0.467785	0.26691	0.377155	0.319521	0.297011	0.411794
85	0.357313	0.367088	1.64509e-05	0.157502	0.131415	0.0173149	0.199206	0.168148	0.0163509	0.180272	0.166144	0.02992	0.707927	0.718411	0.10169	0.750789	0.714732	0.225469	0.197668	0.161524	0.0206488	0.143672	0.158153	0.265681	0.159029	0.142665	0.257245	0.144232	0.135038	0.285284	0.076791	0.0487105	0.0376204	0.00760388	0.00949836	0.0172199	0.00764477	0.00336367	0.00854647	0.00382018	6.25849e-06	0.00278413	0.457296	0.450295	0.268725	0.37958	0.305048	0.291705	0.430269
86	0.385418	0.376631	8.67248e-05	0.185268	0.141746	0.0164262	0.153017	0.154177	0.0174656	0.167466	0.166933	0.0297707	0.724019	0.69266	0.0948488	0.746218	0.721217	0.216218	0.166577	0.144827	0.0181751	0.154898	0.164189	0.270299	0.152795	0.135439	0.259543	0.174022	0.149655	0.287975	0.084901	0.0467392	0.0418214	0.012989	0.00623602	0.0197009	0.00506186	0.0035525	0.010345	0.00333935	0.000225365	0.00269186	0.4935	0.46263	0.272117	0.413748	0.310208	0.292539	0.404987
87	0.444017	0.371479	2.64049e-05	0.180238	0.134534	0.016948	0.188323	0.166289	0.0171381	0.158812	0.168385	0.0299655	0.739937	0.703523	0.0987451	0.763521	0.744915	0.221254	0.164394	0.145051	0.0223804	0.144696	0.186158	0.274324	0.148164	0.138372	0.24899	0.14515	0.141994	0.285047	0.0958163	0.0527993	0.0380867	0.0124578	0.00532544	0.0173681	0.00846004	0.00413918	0.00983572	6.61612e-06	0.000130713	0.00242198	0.532405	0.480538	0.277548	0.39885	0.304135	0.282595	0.414681
88	0.410471	0.372427	0.000522554	0.148194	0.136439	0.0149966	0.17428	0.153754	0.0175331	0.184724	0.16681	0.0284857	0.777422	0.691642	0.0938869	0.717799	0.732614	0.209023	0.187568	0.148051	0.023325	0.159238	0.171898	0.266892	0.141887	0.14601	0.263375	0.159375	0.146829	0.282262	0.0859863	0.0520118	0.0403671	0.0130454	0.00763458	0.0180799	0.0117	0.00345802	0.0103071	0.000157058	3.11136e-05	0.00276989	0.525003	0.468382	0.267367	0.340935	0.316394	0.294075	0.415387
89	0.397595	0.38721	1.38283e-05	0.171955	0.131398	0.0169337	0.220287	0.150009	0.0163233	0.1663	0.162166	0.0272048	0.71922	0.704916	0.0942793	0.750031	0.722291	0.217029	0.162188	0.153688	0.0229991	0.126321	0.157802	0.265327	0.143752	0.139597	0.254882	0.151431	0.161903	0.282541	0.0899526	0.0528975	0.042007	0.00810307	0.00594646	0.0206952	0.00788009	0.00202847	0.00854725	6.50883e-05	-2.02656e-06	0.00138187	0.473368	0.46432	0.268054	0.37959	0.301534	0.288641	0.476367
90	0.430925	0.382223	6.50883e-05	0.183265	0.131892	0.0191389	0.167911	0.166193	0.0178334	0.169568	0.157894	0.0291961	0.748679	0.678908	0.0942447	0.739762	0.730163	0.228306	0.143929	0.154848	0.0226392	0.167505	0.160257	0.2551	0.150488	0.160359	0.246263	0.157052	0.15219	0.284637	0.0746381	0.055397	0.0386444	0.00917035	0.00631624	0.0212163	0.0105795	0.0043388	0.00800586	0.00440544	3.48687e-05	0.00282216	0.5532	0.462067	0.257817	0.407304	0.328827	0.283313	0.402056
91	0.372171	0.384468	-4.58956e-05	0.16905	0.131301	0.0154222	0.168464	0.151223	0.0170372	0.168966	0.166688	0.0284276	0.728014	0.69622	0.100258	0.748549	0.730393	0.21118	0.174844	0.141418	0.0217948	0.157546	0.165794	0.262649	0.135603	0.148182	0.259168	0.161359	0.145846	0.280556	0.0837934	0.0500507	0.041582	0.011391	0.00685102	0.0195893	0.00837153	0.00349462	0.00820756	0.000358462	5.8651e-05	0.00395584	0.483898	0.468349	0.26546	0.363005	0.312266	0.290943	0.410032
92	0.40533	0.368425	4.91142e-05	0.172844	0.136395	0.0162103	0.195322	0.161378	0.0157821	0.164553	0.16211	0.0297329	0.734068	0.705905	0.100985	0.739642	0.724556	0.214557	0.168064	0.147722	0.0241815	0.147636	0.156429	0.261297	0.147986	0.139175	0.254329	0.160557	0.157833	0.284311	0.0922275	0.0562829	0.0402232	0.0138586	0.00681621	0.0202932	0.00822324	0.00285214	0.00919759	0.000425041	9.05991e-06	0.00194252	0.50537	0.447864	0.264707	0.387508	0.307472	0.286829	0.451059
93	0.367097	0.383421	9.23872e-06	0.166959	0.149329	0.0172046	0.213088	0.158392	0.0171736	0.188173	0.17033	0.0295028	0.748317	0.691253	0.0929791	0.771545	0.744542	0.221812	0.147604	0.146851	0.0224223	0.150474	0.160682	0.272252	0.158224	0.138172	0.251324	0.152206	0.147594	0.286042	0.069997	0.0496836	0.0398516	0.0119467	0.00370198	0.0202693	0.00992191	0.00454658	0.00830734	0.000273645	0.000395	0.00322276	0.472659	0.46391	0.275717	0.393219	0.323652	0.284853	0.465824
94	0.40401	0.369757	-2.08616e-05	0.150111	0.129312	0.0154467	0.199019	0.157221	0.0177936	0.17442	0.161538	0.0292625	0.744019	0.706371	0.0957749	0.790995	0.709052	0.218381	0.166372	0.14981	0.0226181	0.163815	0.1597	0.259931	0.131544	0.149162	0.257808	0.140972	0.143865	0.281637	0.0838217	0.050916	0.0402175	0.0141494	0.00813627	0.020554	0.0135409	0.00289893	0.0102212	0.0228609	0.00067848	0.00288182	0.516513	0.453154	0.26223	0.330064	0.310692	0.289319	0.423962
95	0.378248	0.375309	7.15256e-06	0.153217	0.137381	0.01589	0.191301	0.151221	0.0167125	0.168109	0.168209	0.0302152	0.778327	0.702069	0.098599	0.733175	0.732423	0.215134	0.170506	0.142637	0.0186319	0.165664	0.164542	0.26212	0.132865	0.141842	0.264367	0.152647	0.145669	0.291527	0.0742252	0.0526242	0.0411842	0.0193439	0.00750977	0.0186057	0.00934005	0.00419462	0.0108894	-1.19209e-06	0.00239938	0.00309384	0.49936	0.460134	0.264446	0.336285	0.312276	0.297338	0.431932
96	0.361992	0.370247	-1.3113e-05	0.188599	0.138927	0.0151994	0.186188	0.153081	0.0170037	0.163548	0.165271	0.0287004	0.745025	0.668093	0.0961636	0.746353	0.724677	0.219061	0.180452	0.1415	0.0219528	0.160192	0.158594	0.271071	0.126647	0.140236	0.252831	0.14964	0.158168	0.284666	0.0703037	0.0498846	0.0397597	0.0110574	0.00535977	0.0186464	0.0111991	0.00317907	0.0102643	0.000160933	0.000271738	0.00589234	0.487802	0.452105	0.274017	0.378874	0.312398	0.28368	0.4187
97	0.416159	0.382237	2.0504e-05	0.18099	0.1318	0.0142568	0.180697	0.164631	0.0189071	0.175419	0.15819	0.0277508	0.727328	0.718435	0.0955046	0.740885	0.739051	0.222815	0.158597	0.144511	0.0216632	0.155777	0.159591	0.26726	0.168673	0.144539	0.258877	0.16805	0.138614	0.282271	0.0770164	0.0490243	0.0393095	0.0146565	0.00476646	0.0194131	0.00958622	0.00298929	0.0102139	0.00130343	0.00182766	0.00485188	0.524126	0.461416	0.270671	0.431919	0.308356	0.288605	0.439813
98	0.419648	0.364003	-1.60933e-05	0.172014	0.152355	0.0170764	0.206851	0.158656	0.0168156	0.169766	0.161594	0.0276091	0.746979	0.706213	0.101492	0.733434	0.706216	0.220277	0.172374	0.14652	0.0215992	0.153329	0.155788	0.269059	0.150547	0.131618	0.254165	0.145441	0.146598	0.280958	0.080462	0.0484885	0.0400476	0.0172003	0.00631857	0.0162479	0.00917876	0.00205678	0.00982279	0.00382251	3.43919e-05	0.00138527	0.529683	0.442465	0.271171	0.389825	0.319186	0.287733	0.443139
99	0.464473	0.35257	-2.49147e-05	0.179568	0.139223	0.0143514	0.190857	0.152107	0.0166809	0.166187	0.158798	0.0281529	0.708311	0.712628	0.0986095	0.719738	0.728429	0.219782	0.16238	0.155892	0.02232	0.149899	0.166175	0.254258	0.145207	0.139818	0.255206	0.149312	0.159267	0.287353	0.0718584	0.0486253	0.040315	0.00614941	0.00607961	0.0170192	0.00754756	0.0034194	0.0115157	0.0107821	0.00154293	0.00165826	0.554819	0.446091	0.257266	0.393016	0.312059	0.284794	0.425829
100	0.397735	0.380761	-8.34465e-07	0.168251	0.140838	0.0135247	0.197083	0.165768	0.0181355	0.180649	0.160853	0.0280882	0.742359	0.692715	0.105734	0.704301	0.717498	0.215845	0.172268	0.138774	0.0219762	0.172712	0.168759	0.274949	0.150461	0.129755	0.257962	0.135296	0.136606	0.280998	0.0776034	0.0532346	0.0399132	0.01935	0.00629157	0.0208094	0.0074172	0.00304163	0.00988913	0.00706506	0.00133455	0.00127941	0.528522	0.470749	0.277397	0.383599	0.301491	0.286118	0.412711
[truncated: 14 more columns]

## Sheet: neuron density vs area degree
	neuron density vs area degree - Spearman rank correlation coefficient																					neuron density vs area degree - p-value
instance	1D-1row-1or	1D-2row-1or	2D-1or	1D-1row-2or	1D-2row-2or	2D-2or	1D-1row-3or	1D-2row-3or	2D-4or	inverse-1D-1row-2or	inverse-1D-2row-2or	inverse-2D-2or	radial-1D-1row-2or	radial-1D-2row-2or	radial-2D-2or	static-1D-1row-2or	static-1D-2row-2or	static-2D-2or	random-1D-1row-2or	random-1D-2row-2or	random-2D-2or	1D-1row-1or	1D-2row-1or	2D-1or	1D-1row-2or	1D-2row-2or	2D-2or	1D-1row-3or	1D-2row-3or	2D-4or	inverse-1D-1row-2or	inverse-1D-2row-2or	inverse-2D-2or	radial-1D-1row-2or	radial-1D-2row-2or	radial-2D-2or	static-1D-1row-2or	static-1D-2row-2or	static-2D-2or	random-1D-1row-2or	random-1D-2row-2or	random-2D-2or
1	-0.72708	-0.770582	0.106366	-0.425004	-0.541431	0.127382	-0.47643	-0.536363	0.340439	0.726718	0.737868	0.665525	0.0110788	0.00224831	0.54509	0.0644177	0.00968586	0.62207	0.44823	0.0295505	0.432163	3.83607e-05	5.9748e-11	0.344606	0.0304392	3.40163e-05	0.106236	0.0119938	2.90927e-05	1.04865e-06	2.6184e-05	4.35514e-10	4.42487e-22	0.957163	0.987379	6.41131e-14	0.754556	0.945667	9.99349e-19	0.0216472	0.835262	9.3292e-09
2	-0.768309	-0.773667	0.0521435	-0.392327	-0.530793	0.143867	-0.484156	-0.598506	0.332202	0.694646	0.719834	0.668462	0.0200907	0.0102802	0.602841	0.0183967	-0.0286957	0.624655	0.241615	0.33945	0.637033	7.29156e-06	4.48482e-11	0.643858	0.0474354	5.1661e-05	0.0677799	0.010498	1.75229e-06	1.96622e-06	8.23532e-05	1.81187e-09	2.5051e-22	0.922397	0.942338	2.10301e-17	0.928924	0.839965	6.52813e-19	0.23439	0.0138209	8.03885e-20
3	-0.708269	-0.782495	0.109382	-0.439073	-0.538741	0.19197	-0.508862	-0.558438	0.318089	0.686334	0.707111	0.665849	0.0443076	0.00138221	0.555109	0.0365094	-0.0392825	0.623446	0.375424	0.489992	0.530572	7.4464e-05	1.92386e-11	0.331022	0.0248266	3.78572e-05	0.0143943	0.00671646	1.1437e-05	5.5372e-06	0.000108275	4.64432e-09	4.15723e-22	0.82983	0.992241	1.77898e-14	0.859457	0.782171	7.97088e-19	0.0587655	0.00022685	3.81664e-13
4	-0.736903	-0.788624	0.0326858	-0.384791	-0.519203	0.145897	-0.408937	-0.58023	0.365386	0.667038	0.720048	0.67497	0.0422235	0.0139103	0.563454	-0.0118098	-0.0177191	0.643436	0.206032	0.464036	0.559529	2.65498e-05	1.04438e-11	0.772063	0.0522531	8.01793e-05	0.0639515	0.0341785	4.25239e-06	1.39499e-07	0.000197846	1.78275e-09	6.93789e-23	0.837728	0.922032	5.91487e-15	0.954339	0.900779	2.61933e-20	0.3126	0.000530187	9.96626e-15
5	-0.752127	-0.802277	0.0632351	-0.458386	-0.557718	0.158903	-0.486778	-0.591799	0.321487	0.638315	0.737688	0.670442	-0.0228776	-0.00224571	0.613158	-0.0235952	-0.0269019	0.615082	0.458842	0.154546	0.439365	1.45278e-05	2.48395e-12	0.574912	0.0185172	1.74449e-05	0.0434152	0.0100269	2.44145e-06	4.33589e-06	0.00045006	4.41996e-10	1.70081e-22	0.911672	0.987394	4.20864e-18	0.908912	0.849849	3.09757e-18	0.0183858	0.273981	4.94195e-09
6	-0.730064	-0.787091	0.0424483	-0.381059	-0.519106	0.166477	-0.422973	-0.595672	0.315364	0.673268	0.714534	0.667755	0.0214873	0.00181423	0.597653	-0.00416457	-0.0130578	0.64444	0.354644	0.320258	0.489658	3.43602e-05	1.21902e-11	0.706719	0.0547765	8.04707e-05	0.0342346	0.0279362	2.01773e-06	6.72272e-06	0.000163631	2.69834e-09	2.8746e-22	0.91702	0.989816	4.62056e-17	0.983891	0.926797	2.19165e-20	0.0754538	0.0206345	3.77587e-11
7	-0.779881	-0.789626	0.041639	-0.419596	-0.521541	0.204433	-0.436906	-0.544777	0.326967	0.690367	0.708012	0.675495	-0.0124658	0.000259193	0.55361	-0.0509897	-0.011842	0.636858	0.208313	0.0981561	0.552883	4.30329e-06	9.43283e-12	0.712063	0.0328502	7.34704e-05	0.00906818	0.0226853	2.05402e-05	2.90449e-06	9.49153e-05	4.352e-09	6.24657e-23	0.951806	0.998545	2.16107e-14	0.804621	0.933596	8.28494e-20	0.307155	0.48876	2.37404e-14
8	-0.750965	-0.789329	-0.0161765	-0.401534	-0.513038	0.183943	-0.423571	-0.574667	0.345429	0.686894	0.722195	0.660602	0.0329355	0.00596501	0.63286	0.00868069	-0.0178908	0.632003	-0.111423	0.130084	0.483855	1.52344e-05	9.72191e-12	0.886025	0.042031	0.000100655	0.0191238	0.027692	5.51117e-06	7.10188e-07	0.000106327	1.51297e-09	1.13192e-21	0.8731	0.966523	1.64597e-19	0.96643	0.899822	1.90428e-19	0.587888	0.358011	6.90531e-11
9	-0.722405	-0.774009	0.0504199	-0.375987	-0.517726	0.146979	-0.443143	-0.580146	0.364816	0.709839	0.719414	0.664484	0.00692426	0.00812312	0.580926	0.00901392	-0.0178078	0.596959	0.578323	0.170916	0.612551	4.54579e-05	4.34292e-11	0.654868	0.0583567	8.47036e-05	0.0619846	0.0206112	4.2692e-06	1.4637e-07	4.87608e-05	1.8706e-09	5.40539e-22	0.973219	0.954423	5.32321e-16	0.965142	0.900284	5.12875e-17	0.00197014	0.225714	4.63367e-18
10	-0.734698	-0.787062	0.00380758	-0.420923	-0.517156	0.14606	-0.422018	-0.592929	0.324396	0.68458	0.695158	0.666909	-0.017666	0.0101141	0.589152	-0.0575702	-0.0064826	0.611302	0.606982	0.166877	0.491216	2.88762e-05	1.2226e-11	0.973088	0.0322451	8.65094e-05	0.0636524	0.0283291	2.30994e-06	3.50859e-06	0.000114584	1.07594e-08	3.38743e-22	0.93174	0.943268	1.62863e-16	0.779979	0.96362	5.64528e-18	0.00100929	0.237035	3.20459e-11
11	-0.680773	-0.799	0.128499	-0.39454	-0.509228	0.19536	-0.463684	-0.556159	0.319592	0.683325	0.724666	0.661883	0.0259928	-8.6405e-05	0.608643	0.0402506	0.00371932	0.653268	0.266793	0.266167	0.513892	0.000180109	3.54149e-12	0.252929	0.0460891	0.000115592	0.0127267	0.0148472	1.26331e-05	4.97144e-06	0.000119297	1.25028e-09	8.8808e-22	0.8997	0.999515	8.5704e-18	0.845218	0.979123	4.44143e-21	0.187669	0.0564863	2.67518e-12
12	-0.681924	-0.787088	0.0842949	-0.479471	-0.517485	0.166037	-0.450446	-0.556277	0.31848	0.691061	0.741558	0.666938	0.0218377	0.011057	0.615253	0.0506428	0.00614067	0.636506	0.472456	0.388115	0.58697	0.000173897	1.21942e-11	0.454342	0.0131932	8.54642e-05	0.0347191	0.0183823	1.25686e-05	5.38452e-06	9.2772e-05	3.20671e-10	3.3681e-22	0.915672	0.937989	3.01368e-18	0.805925	0.965538	8.80528e-20	0.0148019	0.00446801	2.23687e-16
13	-0.734016	-0.805641	0.0766362	-0.446691	-0.537457	0.195903	-0.45093	-0.571139	0.346338	0.70182	0.752403	0.673	-0.0273602	0.00388831	0.578895	-0.0100661	-0.00596373	0.639733	0.224423	0.0929222	0.558294	2.96314e-05	1.71396e-12	0.4965	0.0221571	3.98287e-05	0.0124762	0.0182419	6.48042e-06	6.61011e-07	6.4555e-05	1.26509e-10	1.02688e-22	0.894452	0.978175	7.09473e-16	0.961075	0.966531	5.02639e-20	0.270379	0.512337	1.17284e-14
14	-0.796482	-0.787403	0.14092	-0.432296	-0.552874	0.175658	-0.446312	-0.56078	0.33134	0.677332	0.70791	0.668387	0.0180062	0.0063073	0.628781	-0.00693259	-0.0133959	0.611576	0.420447	0.0655646	0.452883	1.90738e-06	1.18139e-11	0.209536	0.027415	2.13554e-05	0.025361	0.0196183	1.03177e-05	2.09763e-06	0.000144226	4.38406e-09	2.54194e-22	0.930429	0.964604	3.28201e-19	0.973187	0.924906	5.40663e-18	0.0324611	0.644227	1.43963e-09
15	-0.731995	-0.795916	0.124596	-0.372216	-0.559386	0.163324	-0.439789	-0.564504	0.338491	0.646451	0.728835	0.662382	-0.0166497	-0.00829488	0.600427	-0.0228894	0.0129794	0.614189	0.166875	0.412152	0.513065	3.19724e-05	4.91549e-12	0.267751	0.0611348	1.6259e-05	0.0378344	0.0217062	8.74489e-06	1.21869e-06	0.000359614	9.02069e-10	8.07754e-22	0.935659	0.95346	3.03864e-17	0.911626	0.927235	3.57189e-18	0.415195	0.00239721	2.93849e-12
16	-0.800734	-0.781881	0.00723321	-0.439224	-0.539306	0.168156	-0.463001	-0.569051	0.308174	0.663462	0.757729	0.676168	0.00761668	0.0141641	0.584528	0.0378152	-0.036034	0.607839	0.373244	0.184671	0.506524	1.53018e-06	2.04299e-11	0.9489	0.0247713	3.70195e-05	0.0324387	0.0150147	7.12656e-06	1.11146e-05	0.000220192	7.87239e-11	5.45798e-23	0.970542	0.920614	3.18204e-16	0.854482	0.799796	9.71702e-18	0.060368	0.189988	6.11694e-12
17	-0.735419	-0.78027	0.0594779	-0.473761	-0.548606	0.126232	-0.411348	-0.578239	0.354903	0.647418	0.726675	0.66541	0.0149282	-0.00665106	0.561296	-0.0404604	-0.0180718	0.626914	-0.0421873	0.228178	0.443602	2.80964e-05	2.38995e-11	0.597882	0.014491	2.54555e-05	0.109457	0.0330334	4.66844e-06	3.32552e-07	0.000350006	1.06907e-09	4.5239e-22	0.9423	0.962676	7.8873e-15	0.844421	0.898814	4.48545e-19	0.837865	0.103746	3.37702e-09
18	-0.764104	-0.809893	0.0370453	-0.422469	-0.522307	0.155102	-0.475752	-0.564059	0.349047	0.654698	0.726934	0.661602	0.0280867	-0.00259182	0.560838	0.0420073	0.0261981	0.622448	0.401256	0.112998	0.560745	8.76729e-06	1.06126e-12	0.742656	0.031551	7.13855e-05	0.0487482	0.0121331	8.92056e-06	5.33102e-07	0.000284571	1.04759e-09	9.3672e-22	0.891665	0.985451	8.38138e-15	0.838548	0.853734	9.39205e-19	0.042187	0.425106	8.48575e-15
19	-0.722587	-0.81347	0.0319732	-0.349343	-0.516689	0.158361	-0.355074	-0.560611	0.334899	0.638678	0.674694	0.659997	0.00761276	-0.00846661	0.59444	-0.0417756	-0.0104575	0.612205	0.0103864	0.239113	0.490648	4.51612e-05	7.02405e-13	0.776902	0.0802403	8.80167e-05	0.0441439	0.0691468	1.03951e-05	1.60363e-06	0.000445629	4.14359e-08	1.26901e-21	0.970558	0.952498	7.47144e-17	0.839427	0.941346	4.89448e-18	0.959838	0.0877813	3.40255e-11
20	-0.732569	-0.783225	0.091324	-0.407216	-0.528419	0.150821	-0.519811	-0.554212	0.337385	0.670151	0.726338	0.679324	-0.00624256	-0.00673786	0.592675	-0.0156333	0.0291316	0.634979	0.360878	0.360269	0.541374	3.12911e-05	1.79075e-11	0.417459	0.0389472	5.66006e-05	0.0553979	0.0054523	1.37458e-05	1.32664e-06	0.000180036	1.09761e-09	2.88474e-23	0.975855	0.962189	9.70508e-17	0.939579	0.837566	1.14546e-19	0.0701077	0.00870248	1.02044e-13
21	-0.74183	-0.779595	0.0412897	-0.419048	-0.519538	0.156401	-0.404836	-0.563611	0.336289	0.705911	0.711658	0.670596	0.0249445	-0.00509626	0.608684	0.0183809	0.0117594	0.645261	0.239868	0.267988	0.542452	2.19422e-05	2.55136e-11	0.714374	0.0331029	7.91865e-05	0.046868	0.0361995	9.10055e-06	1.44258e-06	5.6009e-05	3.33692e-09	1.65008e-22	0.903726	0.971397	8.5163e-18	0.928985	0.934059	1.8937e-20	0.237895	0.0547555	8.92288e-14
22	-0.747972	-0.782039	0.0962542	-0.448692	-0.547719	0.145017	-0.433684	-0.521089	0.356081	0.694276	0.723253	0.677359	-0.00657805	0.0189203	0.582074	0.0100592	-0.00535757	0.627059	0.276393	0.460593	0.50001	1.71976e-05	2.01176e-11	0.392656	0.0214962	2.63941e-05	0.0655904	0.0238215	5.34724e-05	3.02093e-07	8.33776e-05	1.39468e-09	4.29447e-23	0.974558	0.89409	4.52084e-16	0.961102	0.969931	4.37815e-19	0.171681	0.000590434	1.25016e-11
23	-0.691282	-0.781462	0.0226534	-0.376767	-0.516691	0.185185	-0.452879	-0.573013	0.375301	0.661142	0.698696	0.66765	-0.0176569	0.00302398	0.594709	-0.0513719	-0.0131428	0.636978	-0.140014	0.435145	0.530911	0.000129951	2.1285e-11	0.840904	0.0577945	8.80104e-05	0.0183137	0.0176855	5.9475e-06	5.9586e-08	0.000235851	8.42642e-09	2.93352e-22	0.931776	0.983025	7.17829e-17	0.803184	0.926321	8.1149e-20	0.495115	0.00126465	3.66463e-13
24	-0.743431	-0.76265	0.0951688	-0.416077	-0.499272	0.195534	-0.405588	-0.567559	0.355573	0.684457	0.74581	0.667411	-0.0076193	8.63847e-05	0.595908	-0.0329525	0.00112375	0.634167	0.255028	0.284587	0.541003	2.0605e-05	1.22467e-10	0.39804	0.0345	0.000164685	0.012646	0.0358217	7.62403e-06	3.14886e-07	0.00011504	2.23932e-10	3.07333e-22	0.970532	0.999515	6.00244e-17	0.873035	0.993692	1.31669e-19	0.208626	0.0408755	1.06855e-13
25	-0.76755	-0.801795	0.0185182	-0.39473	-0.526567	0.156046	-0.378066	-0.545771	0.321901	0.672808	0.699731	0.659091	0.00173017	0.00492435	0.605059	0.0156091	-0.0245501	0.633984	0.25161	0.362122	0.46265	7.54032e-06	2.61808e-12	0.869662	0.045975	6.07528e-05	0.0473751	0.0518483	1.97003e-05	4.20771e-06	0.000165966	7.83954e-09	1.50484e-21	0.993307	0.972361	1.4953e-17	0.939673	0.862844	1.35854e-19	0.214999	0.00833925	5.70706e-10
26	-0.722298	-0.755745	0.0444386	-0.424019	-0.528863	0.188302	-0.445481	-0.559886	0.33743	0.628439	0.736446	0.665662	-0.00900308	0.0203	0.640568	0.0346868	-0.0110669	0.609415	-0.0509897	0.346608	0.490863	4.56335e-05	2.23712e-10	0.693636	0.0308671	5.56461e-05	0.016411	0.0198747	1.07326e-05	1.32207e-06	0.000585964	4.89358e-10	4.30935e-22	0.965183	0.886415	4.34279e-20	0.86641	0.937934	7.59568e-18	0.804621	0.0118281	3.32619e-11
27	-0.72599	-0.792476	-0.0331609	-0.365001	-0.520975	0.18603	-0.416449	-0.58822	0.354257	0.666695	0.692045	0.68122	0.0225426	0.0107956	0.558304	0.0110941	-0.000432247	0.61844	0.178585	0.465703	0.50892	3.9921e-05	7.04022e-12	0.768842	0.0667348	7.50449e-05	0.0177799	0.0307119	2.90534e-06	3.50502e-07	0.000199901	1.3303e-08	1.95928e-23	0.91296	0.939453	1.1713e-14	0.957104	0.997573	1.80485e-18	0.382735	0.000503054	4.68461e-12
28	-0.710557	-0.788666	-0.0366057	-0.422324	-0.550726	0.133352	-0.433408	-0.560301	0.328216	0.719975	0.704284	0.659821	0.0384494	0.0103706	0.608866	-0.134169	0.0131386	0.636933	0.532005	0.142433	0.582799	6.88803e-05	1.03988e-11	0.745605	0.0316157	2.33358e-05	0.0907001	0.023921	1.05383e-05	2.64797e-06	3.37452e-05	5.68655e-09	1.31182e-21	0.852068	0.941832	8.27664e-18	0.513468	0.926345	8.17818e-20	0.00515204	0.3138	4.07686e-16
29	-0.739181	-0.792155	0.0742268	-0.43793	-0.503601	0.174171	-0.440732	-0.553434	0.345908	0.643484	0.721902	0.6576	-0.0373974	0.00198676	0.577444	-0.00347288	-0.00172917	0.610837	0.32256	0.180124	0.567712	2.43229e-05	7.27736e-12	0.510174	0.0252489	0.00014138	0.026648	0.0213937	1.42154e-05	6.83857e-07	0.000390559	1.54739e-09	1.98991e-21	0.856073	0.988847	8.69992e-16	0.986566	0.990293	6.07447e-18	0.108023	0.201321	3.33251e-15
30	-0.801661	-0.784167	0.0236669	-0.469199	-0.531437	0.166482	-0.501968	-0.572498	0.346707	0.67373	0.712278	0.67248	-0.00657805	-0.0064801	0.568776	0.0502613	-0.0235886	0.633552	-0.157873	0.103199	0.514227	1.45744e-06	1.63165e-11	0.833885	0.015602	5.03907e-05	0.0342296	0.00763262	6.08985e-06	6.42017e-07	0.000161314	3.18828e-09	1.13814e-22	0.974558	0.963634	2.88337e-15	0.80736	0.868167	1.46268e-19	0.441148	0.466594	2.57526e-12
31	-0.742085	-0.769247	-0.108103	-0.406314	-0.501076	0.165852	-0.444422	-0.549355	0.370444	0.624471	0.703758	0.666603	0.0135023	0.0194361	0.618596	-0.0481898	0.0208388	0.607006	0.384463	0.270338	0.536872	2.17238e-05	6.75522e-11	0.33674	0.0394243	0.000154579	0.0349247	0.0202054	1.69285e-05	9.07122e-08	0.000649899	5.90329e-09	3.59371e-22	0.947804	0.891219	1.75978e-18	0.815162	0.883421	1.10619e-17	0.0524711	0.0525857	1.77839e-13
32	-0.726306	-0.779523	0.0395417	-0.393644	-0.543523	0.177312	-0.398547	-0.561078	0.353913	0.679281	0.716496	0.660717	0.0650434	0.0164145	0.583094	-0.0228658	0.00483806	0.619033	0.186295	0.104107	0.565239	3.94632e-05	2.56915e-11	0.725977	0.0466303	3.12809e-05	0.023992	0.0394831	1.01829e-05	3.60428e-07	0.000135655	2.33092e-09	1.10769e-21	0.752245	0.908051	3.90813e-16	0.911717	0.972845	1.63959e-18	0.362183	0.462659	4.65541e-15
33	-0.719644	-0.77578	0.0834114	-0.4343	-0.518306	0.189566	-0.381293	-0.555308	0.367092	0.667959	0.731387	0.669727	-0.0380965	-0.00846806	0.589767	-0.0305771	0.000345738	0.619335	0.350413	0.200369	0.532829	5.01721e-05	3.67523e-11	0.459102	0.026628	8.28992e-05	0.0156902	0.0497204	1.3109e-05	1.20753e-07	0.00019242	7.36473e-10	1.95671e-22	0.853411	0.95249	1.48845e-16	0.882122	0.998059	1.56102e-18	0.0792556	0.154375	2.90841e-13
34	-0.793657	-0.770682	0.0079913	-0.39737	-0.541852	0.155828	-0.482871	-0.548357	0.332117	0.654671	0.74533	0.669028	0.00692307	-0.0112331	0.595445	0.00693856	0.0049272	0.632624	0.0855146	0.177701	0.596183	2.20189e-06	5.91984e-11	0.943553	0.0444115	3.34481e-05	0.0476895	0.0107353	1.76615e-05	1.97882e-06	0.000284793	2.33275e-10	2.24332e-22	0.973224	0.937003	6.43234e-17	0.973164	0.972345	1.7135e-19	0.67788	0.207551	5.76034e-17
35	-0.738224	-0.778904	0.0826357	-0.444726	-0.519793	0.206383	-0.513873	-0.574217	0.343417	0.670844	0.724086	0.65842	-0.0076193	0.0171097	0.590291	0.0416745	-0.0272374	0.653482	0.302746	0.233907	0.567867	2.52374e-05	2.72709e-11	0.463304	0.0228224	7.84355e-05	0.00841569	0.00611023	5.62687e-06	8.3171e-07	0.000176272	1.30777e-09	1.70691e-21	0.970532	0.904175	1.37854e-16	0.839811	0.847999	4.27065e-21	0.132756	0.0951239	3.2632e-15
36	-0.768547	-0.770378	0.0145644	-0.440081	-0.499095	0.164337	-0.380003	-0.585237	0.320514	0.640368	0.733987	0.668041	-0.00623612	-0.000950801	0.586749	0.0350036	0.00977506	0.646012	0.547016	0.310214	0.573444	7.21506e-06	6.08816e-11	0.897319	0.0244593	0.000165708	0.036645	0.0505628	3.35324e-06	4.65194e-06	0.000425548	5.97596e-10	2.71885e-22	0.97588	0.994662	2.30968e-16	0.865201	0.945167	1.65588e-20	0.00382924	0.025212	1.51919e-15
37	-0.720827	-0.799095	0.00908565	-0.428951	-0.527878	0.140426	-0.30235	-0.580676	0.326903	0.708024	0.735558	0.666201	0.00139035	-0.00155529	0.596939	0.0270278	0.0187547	0.613922	0.285219	0.200931	0.504827	4.81023e-05	3.50542e-12	0.935838	0.0287706	5.77856e-05	0.0746947	0.125313	4.164e-06	2.91807e-06	5.19998e-05	5.26095e-10	3.88399e-22	0.994622	0.991269	5.14399e-17	0.895727	0.895011	3.72683e-18	0.157847	0.153198	7.3798e-12
38	-0.753718	-0.777924	-0.00128533	-0.44291	-0.481712	0.166543	-0.417665	-0.582309	0.315918	0.557028	0.744968	0.661598	-0.0706517	0.0147743	0.58969	-0.0596408	0.0112396	0.597684	0.421945	0.250332	0.594623	1.3607e-05	2.99626e-11	0.990914	0.0234515	0.000299605	0.0341626	0.030178	3.85474e-06	6.464e-06	0.00311771	2.40559e-10	9.37389e-22	0.731624	0.917205	1.50549e-16	0.772267	0.936967	4.59937e-17	0.0317846	0.0734686	7.27051e-17
39	-0.756041	-0.765392	0.00195249	-0.420865	-0.533085	0.17979	-0.442877	-0.588131	0.329407	0.685626	0.717619	0.66702	0.0193846	0.0105389	0.556044	0.0176751	-0.0140027	0.631373	0.331093	0.391479	0.37611	1.23559e-05	9.58571e-11	0.986198	0.032271	4.72684e-05	0.0220607	0.0206963	2.91775e-06	2.42368e-06	0.000110784	2.14239e-09	3.31511e-22	0.925117	0.940889	1.57477e-14	0.931705	0.921515	2.11929e-19	0.0984939	0.00410625	8.12453e-07
40	-0.753139	-0.770304	0.115237	-0.359715	-0.545531	0.168799	-0.493614	-0.546729	0.340368	0.729124	0.722213	0.672181	0.013858	0.0293821	0.594413	-0.0630866	-0.0179012	0.611265	0.409013	0.368478	0.509901	1.39361e-05	6.12994e-11	0.305631	0.0710819	2.88463e-05	0.0317731	0.00888163	1.89214e-05	1.05441e-06	2.38753e-05	1.51082e-09	1.20747e-22	0.94643	0.836188	7.50058e-17	0.75948	0.899764	5.67879e-18	0.0380104	0.0071917	4.19723e-12
41	-0.766274	-0.776572	0.0788276	-0.387692	-0.51331	0.135469	-0.437174	-0.573628	0.341692	0.638907	0.738362	0.66817	-0.0207906	0.0101945	0.624547	-0.0159395	0.0166787	0.63391	0.213121	0.201752	0.627107	7.97559e-06	3.4088e-11	0.484233	0.050355	9.9656e-05	0.0856478	0.0225926	5.78165e-06	9.51493e-07	0.000442861	4.18146e-10	2.65163e-22	0.919702	0.942818	6.64583e-19	0.938398	0.906578	1.3757e-19	0.29587	0.151492	4.34375e-19
42	-0.779216	-0.79033	0.0362631	-0.408601	-0.509066	0.191029	-0.467123	-0.576743	0.339827	0.654212	0.765692	0.668835	-0.0221958	-0.00371431	0.62352	0.00833346	-0.000432071	0.648513	0.563136	0.294825	0.508992	4.43938e-06	8.77874e-12	0.747907	0.0382235	0.00011627	0.0148901	0.014027	5.00575e-06	1.09941e-06	0.00028858	3.7852e-11	2.3295e-22	0.914294	0.979151	7.87374e-19	0.967772	0.997574	1.05628e-20	0.00274167	0.0338595	4.64703e-12
43	-0.786004	-0.785431	0.00766423	-0.447538	-0.54533	0.183507	-0.403896	-0.553839	0.354896	0.640005	0.731813	0.676125	-0.0190352	-0.00233209	0.623416	0.0512835	-0.000259448	0.62333	0.307648	0.405749	0.427551	3.21395e-06	1.43923e-11	0.94586	0.0218756	2.90816e-05	0.019415	0.0366755	1.39692e-05	3.3276e-07	0.000429792	7.11851e-10	5.50486e-23	0.926463	0.986909	8.00958e-19	0.803517	0.998544	8.12482e-19	0.126287	0.00284234	1.39069e-08
44	-0.792271	-0.768828	-0.0141867	-0.391644	-0.50683	0.157949	-0.389047	-0.563312	0.338982	0.670038	0.727726	0.66547	-0.0103882	-0.00328283	0.596004	0.0124851	0.0126259	0.597182	0.47886	0.125368	0.35697	2.36078e-06	7.01926e-11	0.899968	0.0478567	0.000126004	0.0447055	0.0448884	9.22237e-06	1.1735e-06	0.000180657	9.84494e-10	4.47175e-22	0.959831	0.981573	5.91701e-17	0.951731	0.929211	4.95936e-17	0.0133272	0.37585	3.11855e-06
45	-0.693957	-0.797707	0.0636695	-0.447653	-0.539755	0.162825	-0.478057	-0.590037	0.335156	0.67627	0.721846	0.652217	0.00277351	0.0141683	0.591299	-0.0260062	0.0165005	0.618691	0.227618	0.424299	0.608156	0.000119336	4.0661e-12	0.572283	0.0218373	3.63647e-05	0.0384326	0.011665	2.66046e-06	1.57263e-06	0.000149089	1.55398e-09	5.3865e-21	0.989271	0.92059	1.18893e-16	0.899649	0.907571	1.73286e-18	0.263436	0.00171945	9.2481e-18
46	-0.788569	-0.786362	0.00499499	-0.422178	-0.516974	0.184038	-0.408877	-0.556192	0.323716	0.631146	0.724735	0.670613	0.0249231	0.00138224	0.607144	-0.00588562	0.00639507	0.636278	-0.0398145	0.294658	0.558501	2.83616e-06	1.31158e-11	0.9647	0.0316805	8.70936e-05	0.0190609	0.0342073	1.26151e-05	3.68732e-06	0.000545565	1.24364e-09	1.64468e-22	0.903809	0.992241	1.08268e-17	0.977235	0.964111	9.15799e-20	0.846876	0.033965	1.14124e-14
47	-0.755311	-0.789695	0.10914	-0.470238	-0.523049	0.147249	-0.4408	-0.579739	0.344739	0.658697	0.732432	0.669099	0.0097073	0.01123	0.617302	0.0409023	-0.027922	0.613679	0.48816	0.406907	0.562298	1.27377e-05	9.36714e-12	0.332098	0.015343	6.94182e-05	0.0615022	0.0213714	4.35159e-06	7.49774e-07	0.000253399	6.7735e-10	2.2123e-22	0.962462	0.937021	2.16905e-18	0.842742	0.844225	3.87393e-18	0.0114037	0.00275679	6.90215e-15
48	-0.76231	-0.785951	0.017508	-0.432792	-0.545417	0.212274	-0.369442	-0.550137	0.335176	0.621452	0.717507	0.657661	0.0148974	-0.0140876	0.593193	-0.0833634	-0.00977255	0.614857	0.113558	0.0805192	0.530486	9.47372e-06	1.36649e-11	0.876715	0.0272188	2.89802e-05	0.00669076	0.057886	1.63744e-05	1.57021e-06	0.000702503	2.16044e-09	1.96748e-21	0.942419	0.921041	8.9891e-17	0.685571	0.945181	3.21094e-18	0.58071	0.570415	3.85646e-13
49	-0.732547	-0.781627	0.00314131	-0.463182	-0.55764	0.158471	-0.394276	-0.575769	0.327609	0.579612	0.71582	0.667057	-0.000692188	0.00354496	0.594187	-0.00485783	0.0190291	0.634823	0.632511	0.334461	0.624367	3.13169e-05	2.09433e-11	0.977796	0.0171736	1.75019e-05	0.0439959	0.0418451	5.2373e-06	2.76982e-06	0.00191425	2.45182e-09	3.29149e-22	0.997322	0.980101	7.75773e-17	0.98121	0.893484	1.17651e-19	0.000526135	0.015374	6.84627e-19
50	-0.756861	-0.807751	0.136858	-0.418801	-0.516434	0.152693	-0.451123	-0.560749	0.352794	0.674191	0.705828	0.669665	0.0187051	0.0149458	0.620314	0.0532732	-0.0321516	0.639523	-0.317022	0.22077	0.503513	1.19393e-05	1.35311e-12	0.223104	0.0332174	8.8851e-05	0.0524034	0.0181862	1.0332e-05	3.94586e-07	0.000159031	5.09281e-09	1.9809e-22	0.927735	0.916247	1.33128e-18	0.796048	0.820991	5.21385e-20	0.114561	0.115773	8.52744e-12
51	-0.758508	-0.815695	0.0357609	-0.451462	-0.510782	0.179968	-0.461663	-0.541697	0.318432	0.651104	0.701023	0.660835	0.00485365	0.0152979	0.571953	-0.0166411	-0.0244715	0.612767	-0.0779247	0.504616	0.560941	1.11402e-05	5.40983e-13	0.751284	0.0206078	0.00010927	0.0219273	0.0153473	2.33568e-05	5.40315e-06	0.000315398	7.16141e-09	1.08323e-21	0.981226	0.914282	1.86636e-15	0.935692	0.863279	4.47805e-18	0.705153	0.00013637	8.26768e-15
52	-0.709091	-0.799809	-0.0320327	-0.396136	-0.469553	0.156158	-0.377133	-0.56822	0.334813	0.674769	0.697511	0.664821	-0.00173285	0.00414682	0.581611	-0.00347408	-0.0250623	0.610263	0.401745	0.0340487	0.525037	7.24128e-05	3.24638e-12	0.776497	0.0451371	0.000445135	0.0472143	0.0524763	7.39967e-06	1.61407e-06	0.000156212	9.14883e-09	5.06707e-22	0.993297	0.976724	4.82932e-16	0.986562	0.86001	6.64941e-18	0.0419134	0.810618	7.36944e-13
53	-0.734398	-0.786225	0.00566454	-0.357353	-0.524035	0.143542	-0.408656	-0.561421	0.307789	0.659523	0.720032	0.665514	0.00380769	0.0155539	0.570848	0.0159918	0.0128826	0.623181	0.279836	0.320808	0.543522	2.92066e-05	1.32956e-11	0.959972	0.0730934	6.6882e-05	0.0684114	0.0343141	1.00297e-05	1.14143e-05	0.000247348	1.78485e-09	4.43404e-22	0.985271	0.912853	2.17236e-15	0.938196	0.927776	8.32615e-19	0.166187	0.0204056	7.80565e-14
54	-0.737382	-0.793774	-0.00728195	-0.384116	-0.497049	0.18988	-0.413226	-0.577031	0.331333	0.694407	0.737287	0.67735	0.00623719	0.00259193	0.566954	-0.0114486	0.0184125	0.635601	0.485209	0.390732	0.597937	2.60676e-05	6.15266e-12	0.948556	0.0527025	0.000177968	0.0155152	0.0321627	4.93909e-06	2.09882e-06	8.30137e-05	4.568e-10	4.30233e-23	0.975876	0.98545	3.693e-15	0.955734	0.896916	1.02931e-19	0.0119873	0.00418427	4.42751e-17
55	-0.698572	-0.808755	0.0034754	-0.392299	-0.520867	0.177616	-0.413911	-0.557725	0.35715	0.650165	0.735267	0.666875	0.0096923	0.00587404	0.602251	0.0402714	0.00562078	0.646666	0.229154	0.135175	0.573485	0.000102798	1.20798e-12	0.975435	0.0474521	7.53506e-05	0.0237481	0.0318498	1.17995e-05	2.76782e-07	0.000323913	5.38696e-10	3.40979e-22	0.96252	0.967034	2.30152e-17	0.845139	0.968454	1.4729e-20	0.260141	0.339346	1.51058e-15
56	-0.741929	-0.800021	-0.0502786	-0.453037	-0.529148	0.182152	-0.388279	-0.598031	0.330092	0.622623	0.716858	0.675641	0.00173196	-0.0101947	0.623153	-0.033652	-0.0156477	0.643858	0.631342	0.174722	0.559128	2.18568e-05	3.17302e-12	0.655774	0.020116	5.50405e-05	0.0203461	0.0453497	1.79432e-06	2.303e-06	0.000681671	2.26847e-09	6.06613e-23	0.9933	0.942817	8.36486e-19	0.870362	0.912329	2.43044e-20	0.000542739	0.215395	1.05079e-14
57	-0.712715	-0.809439	0.0602745	-0.493346	-0.506744	0.143706	-0.457081	-0.548153	0.339614	0.668764	0.68005	0.676654	-0.0110731	0.00725958	0.609055	-0.0153018	0.000172877	0.614989	0.0166154	0.338052	0.603351	6.39549e-05	1.11754e-12	0.592978	0.0104352	0.000126392	0.0680928	0.0165329	1.78155e-05	1.11764e-06	0.000187792	2.94173e-08	4.9502e-23	0.957185	0.959264	8.03533e-18	0.940858	0.99903	3.14396e-18	0.935791	0.0142417	1.94475e-17
58	-0.688542	-0.797989	0.0300328	-0.440913	-0.544235	0.187159	-0.406182	-0.583056	0.362177	0.647444	0.715611	0.659397	-0.018	0.0164988	0.599551	0.0198228	0.00933914	0.621251	0.251696	0.272066	0.567233	0.000141676	3.94587e-12	0.790121	0.0241593	3.0396e-05	0.0170879	0.0355256	3.72059e-06	1.82605e-07	0.00034975	2.49034e-09	1.42092e-21	0.930453	0.907581	3.47011e-17	0.923429	0.947609	1.14263e-18	0.214838	0.051035	3.55617e-15
59	-0.746473	-0.777525	0.0793117	-0.396902	-0.541966	0.1343	-0.502767	-0.55056	0.334335	0.63067	0.749144	0.672817	0.0343163	-0.00682614	0.570188	0.0218716	-0.0320817	0.602804	0.207106	0.403088	0.587582	1.82624e-05	3.11271e-11	0.481544	0.0446855	3.3296e-05	0.0884096	0.00752133	1.60813e-05	1.6737e-06	0.000552489	1.6813e-10	1.06479e-22	0.867824	0.961694	2.37786e-15	0.915542	0.821374	2.11473e-17	0.310028	0.00304783	2.04673e-16
60	-0.75692	-0.8059	-0.00823347	-0.414284	-0.498214	0.166139	-0.392384	-0.583531	0.343489	0.68372	0.690732	0.66558	0.00968731	0.020567	0.590517	0.0124722	-0.0184938	0.623861	0.256632	-0.214289	0.503909	1.19098e-05	1.66513e-12	0.941845	0.0353652	0.000170888	0.034606	0.0429267	3.63761e-06	8.27026e-07	0.000117794	1.45371e-08	4.37796e-22	0.962539	0.884931	1.33369e-16	0.951781	0.896463	7.44391e-19	0.205679	0.12714	8.1641e-12
61	-0.689442	-0.804995	0.0496974	-0.465097	-0.520953	0.179205	-0.367564	-0.581812	0.324972	0.672461	0.702687	0.65864	-0.0148948	-0.0103668	0.592977	0	0.00900173	0.619415	0.362893	0.431917	0.572833	0.000137724	1.84162e-12	0.659505	0.0166599	7.51075e-05	0.0225045	0.0592705	3.94645e-06	3.36367e-06	0.000167748	6.36859e-09	1.63805e-21	0.942429	0.941853	9.28148e-17	1	0.949499	1.54098e-18	0.0684428	0.00138719	1.65309e-15
62	-0.761583	-0.77013	0.0267876	-0.416769	-0.5025	0.21127	-0.447837	-0.571036	0.330931	0.631668	0.725058	0.667883	-0.017672	-0.0190971	0.565678	-0.0267135	0.00527488	0.653592	0.49941	0.197484	0.491573	9.77381e-06	6.22901e-11	0.812359	0.0341704	0.000147003	0.00696042	0.0191547	6.51109e-06	2.1629e-06	0.000538064	1.21279e-09	2.80422e-22	0.931717	0.893105	4.38755e-15	0.896933	0.970395	4.18505e-21	0.00939043	0.160521	3.08627e-11
63	-0.743144	-0.80192	0.00204645	-0.406521	-0.550294	0.169818	-0.44543	-0.568355	0.335864	0.642792	0.707377	0.67379	-0.00346809	-0.0132211	0.605008	0.0236115	0.0154725	0.625952	0.536999	0.465394	0.635264	2.08393e-05	2.58257e-12	0.985534	0.0393146	2.37539e-05	0.0307407	0.0198905	7.3547e-06	1.49017e-06	0.00039811	4.55625e-09	8.77816e-23	0.986585	0.925884	1.50712e-17	0.908849	0.913307	5.26483e-19	0.0046747	0.000507985	1.0907e-19
64	-0.744303	-0.781279	0.0163287	-0.398902	-0.496364	0.173683	-0.463701	-0.55322	0.320863	0.63361	0.751605	0.671487	0.00969063	-0.00051843	0.583275	0.0225854	0.0116664	0.609942	0.307437	0.01123	0.568792	1.9908e-05	2.16679e-11	0.884961	0.0435236	0.000182252	0.0270818	0.0148429	1.43472e-05	4.53621e-06	0.000510923	1.35686e-10	1.38479e-22	0.962526	0.99709	3.80861e-16	0.912795	0.934579	6.99249e-18	0.126561	0.937021	2.87738e-15
65	-0.709123	-0.785203	0.0464361	-0.422251	-0.51857	0.151704	-0.490218	-0.554777	0.340355	0.678487	0.731427	0.676247	-0.0131674	0.0104523	0.591331	0.0444375	0.00233413	0.654493	0.198164	0.421316	0.551194	7.23362e-05	1.47236e-11	0.680595	0.0316481	8.2091e-05	0.0539683	0.0094361	1.34143e-05	1.05543e-06	0.000139091	7.34159e-10	5.37123e-23	0.949097	0.941374	1.18329e-16	0.829339	0.986897	3.54446e-21	0.331838	0.00186775	2.95063e-14
66	-0.730331	-0.790749	0.0206576	-0.340903	-0.539323	0.176641	-0.513012	-0.565008	0.329263	0.698658	0.736501	0.667522	0.000346094	-0.00578976	0.595454	0.0166497	-0.0115845	0.631929	0.166612	0.27414	0.516604	3.40212e-05	8.41033e-12	0.85476	0.0883323	3.69942e-05	0.0245397	0.00621093	8.55012e-06	2.44974e-06	7.19305e-05	4.87166e-10	3.00775e-22	0.998661	0.967506	6.42336e-17	0.935659	0.935037	1.92845e-19	0.415941	0.0492235	1.96331e-12
67	-0.777606	-0.79265	0.0355884	-0.377978	-0.53118	0.1761	-0.469503	-0.558438	0.31843	0.714583	0.703123	0.675494	-0.0166097	-0.00596106	0.627922	-0.0367681	-0.0153936	0.625712	0.359146	0.272849	0.593486	4.78485e-06	6.91473e-12	0.752445	0.0569303	5.08937e-05	0.0249889	0.0134819	1.14369e-05	5.40374e-06	4.11224e-05	6.17515e-09	6.24709e-23	0.935813	0.966546	3.79019e-19	0.858471	0.913748	5.47885e-19	0.0715626	0.0503453	8.60732e-17
68	-0.73971	-0.774998	0.116324	-0.499319	-0.526436	0.148726	-0.415852	-0.588332	0.337249	0.636941	0.702037	0.673073	0.0287357	-0.0100219	0.571139	-0.00519587	0.0054455	0.617646	0.199034	-0.00172781	0.591275	2.38297e-05	3.95727e-11	0.301061	0.00940559	6.1057e-05	0.0589137	0.0309765	2.88962e-06	1.3405e-06	0.000467141	6.66775e-09	1.01206e-22	0.889177	0.943785	2.08733e-15	0.979903	0.969438	2.05184e-18	0.329677	0.990301	1.19307e-16
69	-0.747151	-0.778671	0.0213186	-0.379514	-0.541218	0.166913	-0.448375	-0.565996	0.354384	0.625427	0.722942	0.660986	0.00657805	0.0101971	0.593761	0.0222187	0.00691699	0.636795	0.539634	0.203449	0.564642	1.77741e-05	2.789e-11	0.850166	0.055848	3.43066e-05	0.033761	0.0189933	8.17989e-06	3.46889e-07	0.000633956	1.42852e-09	1.05273e-21	0.974558	0.942804	8.26403e-17	0.914206	0.961185	8.37562e-20	0.00443827	0.148007	5.04445e-15
70	-0.701046	-0.812925	0.00866229	-0.459613	-0.525512	0.133038	-0.501983	-0.561025	0.354082	0.666228	0.715256	0.675171	0.0166182	0.00976502	0.570046	-0.00902169	-0.022292	0.602354	0.249102	0.319178	0.590266	9.47938e-05	7.48392e-13	0.938822	0.0181655	6.32419e-05	0.0914699	0.00763057	1.02067e-05	3.55513e-07	0.000202725	2.55726e-09	6.6644e-23	0.93578	0.945223	2.42466e-15	0.965112	0.875354	2.26546e-17	0.21976	0.0210904	1.38366e-16
71	-0.721159	-0.783991	0.00561691	-0.441886	-0.509174	0.178497	-0.4603	-0.528679	0.365433	0.640351	0.754025	0.654814	0.0107326	0.0120095	0.572154	-0.0145484	-0.025415	0.638681	0.00138533	-0.00561609	0.579844	4.75342e-05	1.6603e-11	0.960308	0.0238121	0.000115817	0.0230513	0.0156924	3.96596e-05	1.38946e-07	0.000425737	1.09635e-10	3.34009e-21	0.9585	0.932659	1.81538e-15	0.943766	0.85806	6.03822e-20	0.994641	0.968481	6.20501e-16
72	-0.754783	-0.785859	-0.0141328	-0.483923	-0.522435	0.188526	-0.409562	-0.576761	0.325153	0.682978	0.710957	0.65999	-0.00277495	-0.00250591	0.616513	0.0309033	-0.0141929	0.601423	0.60563	0.185935	0.495973	1.30205e-05	1.37919e-11	0.900346	0.0122494	7.10421e-05	0.0162813	0.0338786	5.00155e-06	3.31924e-06	0.000120629	3.51282e-09	1.27064e-21	0.989266	0.985933	2.46245e-18	0.880874	0.920453	2.61125e-17	0.00104312	0.186921	1.93238e-11
73	-0.741493	-0.804012	0.0196063	-0.421631	-0.526868	0.162865	-0.465859	-0.551732	0.327953	0.667951	0.713507	0.665611	-0.00727297	0.0114894	0.571727	-0.00696019	-0.0196278	0.620966	-0.0924706	0.435523	0.576232	2.2233e-05	2.05305e-12	0.862077	0.0319258	6.00602e-05	0.0383844	0.014324	1.52944e-05	2.70018e-06	0.000192471	2.91168e-09	4.35206e-22	0.971871	0.935569	1.92518e-15	0.973081	0.890153	1.19704e-18	0.653226	0.00125096	1.03098e-15
74	-0.681853	-0.775021	0.00395117	-0.433187	-0.519066	0.208541	-0.374022	-0.560652	0.341686	0.689118	0.702826	0.671451	-0.001387	0.0170258	0.607119	-0.0204794	0.0165997	0.614585	0.328379	0.419523	0.500468	0.00017427	3.94863e-11	0.972073	0.027063	8.05896e-05	0.00774292	0.054615	1.03763e-05	9.51929e-07	9.88884e-05	6.3063e-09	1.39482e-22	0.994635	0.904642	1.08682e-17	0.920901	0.907018	3.35348e-18	0.101454	0.00196228	1.18948e-11
75	-0.737005	-0.786389	-0.0111367	-0.346272	-0.517662	0.142772	-0.522557	-0.57732	0.329695	0.63889	0.743473	0.66713	0.0214726	0.00233229	0.550671	-0.0507478	-0.00829737	0.631507	0.369156	0.226011	0.524071	2.64469e-05	1.30799e-11	0.921396	0.083116	8.49057e-05	0.0699225	0.00516894	4.873e-06	2.37212e-06	0.000443071	2.73034e-10	3.24492e-22	0.917077	0.986908	3.15552e-14	0.80553	0.953446	2.07163e-19	0.0634638	0.107159	8.25672e-13
76	-0.774343	-0.795623	-0.0134235	-0.399948	-0.514853	0.12945	-0.414786	-0.54873	0.313704	0.6031	0.726689	0.651347	-0.00276923	0.0128721	0.605707	0.0097073	0.0133087	0.621826	0.435142	0.363554	0.48017	5.55969e-06	5.06942e-12	0.905323	0.0429258	9.41779e-05	0.100635	0.0314536	1.73847e-05	7.55909e-06	0.00110908	1.06794e-09	6.31545e-21	0.989288	0.927835	1.35281e-17	0.962462	0.925394	1.04006e-18	0.0263028	0.00806784	1.00721e-10
77	-0.738298	-0.788121	-0.0199797	-0.386278	-0.47716	0.181426	-0.312124	-0.582587	0.357195	0.653762	0.738017	0.67662	0.0266538	-0.00241851	0.641943	0.0580014	0	0.639037	0.583615	0.0725787	0.550076	2.51653e-05	1.09892e-11	0.859477	0.0512729	0.000348073	0.0208604	0.112969	3.80428e-06	2.75755e-07	0.000292331	4.3019e-10	4.9838e-23	0.897162	0.986424	3.40996e-20	0.778372	1	5.67505e-20	0.00174928	0.609124	3.40531e-14
78	-0.78867	-0.772944	0.00357088	-0.384709	-0.508647	0.1633	-0.426374	-0.580821	0.327449	0.636868	0.716308	0.661611	-0.0131924	0.00647996	0.630553	0.0204758	-0.0188436	0.655522	0.166125	0.359963	0.534817	2.8222e-06	4.79834e-11	0.97476	0.0523076	0.000118041	0.037863	0.0265717	4.13553e-06	2.80282e-06	0.00046806	2.36401e-09	9.35132e-22	0.949	0.963635	2.43467e-19	0.920914	0.894517	2.92978e-21	0.417323	0.00876363	2.28553e-13
79	-0.759869	-0.795056	-0.0268348	-0.411796	-0.513502	0.182776	-0.459619	-0.593885	0.320937	0.660001	0.711429	0.671245	0.0214947	0.00925128	0.579513	0.0322977	0.00899055	0.624877	0.638417	0.159445	0.511577	1.05156e-05	5.38111e-12	0.812035	0.0365949	9.89591e-05	0.0199124	0.0158671	2.2039e-06	4.51216e-06	0.000243899	3.39342e-09	1.4526e-22	0.916992	0.948101	6.5024e-16	0.875538	0.949562	6.29298e-19	0.000448813	0.258871	3.47648e-12
80	-0.749141	-0.781094	0.119418	-0.396346	-0.515842	0.165652	-0.352886	-0.558396	0.331413	0.67223	0.709686	0.667342	0.0152334	0.00604719	0.565096	-0.0235668	0.0342303	0.629579	0.536976	0.407141	0.563221	1.64056e-05	2.20612e-11	0.288297	0.0450129	9.08127e-05	0.0351471	0.0710007	1.14583e-05	2.08624e-06	0.000168942	3.85439e-09	3.11438e-22	0.941122	0.966062	4.74545e-15	0.909021	0.809626	2.86959e-19	0.00467677	0.0027398	6.10254e-15
81	-0.671754	-0.800927	0.0487921	-0.409375	-0.511344	0.140934	-0.447162	-0.579688	0.323083	0.651164	0.735393	0.669381	0.00138723	0.00725942	0.597662	-0.020497	0.0119275	0.634345	0.597538	0.183842	0.465374	0.000235916	2.87694e-12	0.665334	0.0378238	0.000107062	0.0736389	0.0193588	4.36196e-06	3.86161e-06	0.000314857	5.33209e-10	2.0938e-22	0.994634	0.959265	4.61433e-17	0.920833	0.933118	1.27695e-19	0.00126686	0.192018	4.38616e-10
82	-0.795753	-0.784763	-0.0728841	-0.422106	-0.514033	0.167369	-0.412209	-0.554935	0.333016	0.632769	0.706552	0.662961	0.0225	-0.00811982	0.555901	0.0111113	-0.0149638	0.618134	0.355724	0.240309	0.589969	1.97982e-06	1.5382e-11	0.517877	0.0317128	9.70544e-05	0.0332704	0.0326319	1.33224e-05	1.84928e-06	0.00052253	4.83501e-09	7.23348e-22	0.913124	0.954441	1.60441e-14	0.957037	0.916147	1.89623e-18	0.0745061	0.0861597	1.4452e-16
83	-0.775072	-0.775313	0.0514797	-0.425715	-0.510405	0.180063	-0.413162	-0.55929	0.336057	0.687917	0.732918	0.652377	-0.0103971	0.0151199	0.600506	0.00970062	-0.00432256	0.661226	0.364437	0.220151	0.538398	5.37744e-06	3.84109e-11	0.648089	0.0301329	0.000110771	0.0218566	0.0321918	1.10177e-05	1.46838e-06	0.000102846	6.51418e-10	5.23118e-21	0.959797	0.915275	3.00227e-17	0.962488	0.975738	1.0059e-21	0.0671885	0.116824	1.47466e-13
84	-0.774493	-0.779563	0.0830797	-0.429895	-0.514545	0.183844	-0.470695	-0.536073	0.353284	0.738795	0.723562	0.658318	-0.00831054	-0.00509735	0.629276	-0.0284874	0.0294748	0.62554	0.207906	0.0910378	0.524287	5.52187e-06	2.5593e-11	0.460896	0.0283829	9.52483e-05	0.0191897	0.0132155	2.94388e-05	3.79272e-07	1.63136e-05	1.36178e-09	1.73987e-21	0.96786	0.971391	3.02004e-19	0.890128	0.835679	5.63751e-19	0.308121	0.520964	8.04981e-13
85	-0.724744	-0.78422	0.062603	-0.421905	-0.56183	0.16674	-0.450115	-0.582778	0.304257	0.638145	0.711662	0.6603	-0.0062329	-0.0130463	0.611294	0.00208337	0.00622542	0.617771	0.235223	0.428468	0.582874	4.1774e-05	1.62321e-11	0.578748	0.0318029	1.46562e-05	0.0339483	0.0184789	3.77008e-06	1.45369e-05	0.000452137	3.33586e-09	1.19848e-21	0.975893	0.926861	5.65288e-18	0.991941	0.965063	2.01103e-18	0.247379	0.00152975	4.03307e-16
86	-0.754152	-0.804707	0.000761417	-0.386905	-0.533212	0.151578	-0.47102	-0.542864	0.342603	0.651919	0.734301	0.670083	-0.000693021	0.0044922	0.564783	-0.0284139	-0.0137469	0.61242	0.201946	0.230647	0.534563	1.33651e-05	1.90137e-12	0.994617	0.0508642	4.70351e-05	0.0541697	0.0131436	2.22495e-05	8.86303e-07	0.000308161	5.82612e-10	1.82513e-22	0.997319	0.974786	4.94992e-15	0.890411	0.922945	4.73125e-18	0.322503	0.0999587	2.35702e-13
87	-0.788142	-0.760888	0.0370201	-0.43471	-0.52644	0.136755	-0.477088	-0.568274	0.342641	0.650646	0.729322	0.666068	0.011117	0.00250601	0.596434	-0.0187471	-0.00112379	0.623577	0.408391	0.279696	0.506794	2.8962e-06	1.43098e-10	0.742825	0.0264691	6.10487e-05	0.0826896	0.0118599	7.38155e-06	8.83687e-07	0.000319529	8.67965e-10	3.98518e-22	0.957015	0.985933	5.54829e-17	0.927574	0.993691	7.8005e-19	0.0383327	0.044626	5.93615e-12
88	-0.742515	-0.761039	0.107967	-0.409299	-0.515496	0.162241	-0.429257	-0.585874	0.327326	0.640763	0.715805	0.66914	-0.00242516	0.00855117	0.606375	0.0111074	-0.0132251	0.644464	0.17556	0.369422	0.51251	2.13609e-05	1.41206e-10	0.337353	0.0378629	9.19765e-05	0.0391419	0.0254577	3.25249e-06	2.82833e-06	0.000420961	2.45462e-09	2.19497e-22	0.990619	0.952024	1.21988e-17	0.957052	0.925861	2.1823e-20	0.390976	0.0070336	3.12874e-12
89	-0.751014	-0.799164	0.00547572	-0.382728	-0.518483	0.210544	-0.344774	-0.555841	0.350094	0.676612	0.712145	0.668542	0.00554703	0.0137416	0.597024	0.00277208	-0.0183269	0.621819	0.59709	0.370811	0.557315	1.52042e-05	3.47978e-12	0.961305	0.0536364	8.23551e-05	0.0071613	0.0782077	1.28092e-05	4.90303e-07	0.000147507	3.21944e-09	2.46622e-22	0.978545	0.922974	5.07881e-17	0.989277	0.897393	1.04118e-18	0.00128037	0.00680637	1.33371e-14
90	-0.735277	-0.78863	0.0381368	-0.409294	-0.478268	0.181414	-0.467697	-0.564017	0.346905	0.677544	0.695936	0.675794	-0.0110921	0.00699686	0.600186	0.0305983	0.00268045	0.623368	0.432915	0.345902	0.61178	2.82483e-05	1.04372e-11	0.735349	0.0378656	0.000335664	0.0208686	0.0138941	8.93717e-06	6.32036e-07	0.000143267	1.01996e-08	5.88302e-23	0.957111	0.960737	3.15192e-17	0.882041	0.984953	8.07318e-19	0.0271701	0.012013	5.23522e-18
91	-0.759027	-0.799799	0.0590151	-0.461733	-0.51073	0.198769	-0.44739	-0.585621	0.317126	0.606602	0.73087	0.662348	0.0124658	0.00328241	0.58163	-0.0169995	-0.00648093	0.638945	0.37486	0.120616	0.543707	1.08982e-05	3.24979e-12	0.60074	0.0175708	0.000109475	0.011223	0.0192895	3.29212e-06	5.93159e-06	0.00101871	7.6753e-10	8.12982e-22	0.951806	0.981575	4.81619e-16	0.93431	0.96363	5.76709e-20	0.0591768	0.394353	7.6267e-14
92	-0.716245	-0.789215	0.0608978	-0.426461	-0.532062	0.162937	-0.387102	-0.551722	0.34121	0.660795	0.72051	0.658959	-0.0318243	-0.00276538	0.608944	0.029841	0.00691581	0.641617	0.236239	0.105921	0.520823	5.65662e-05	9.83515e-12	0.589153	0.0298143	4.91849e-05	0.0382977	0.0460637	1.53013e-05	9.878e-07	0.000238271	1.72104e-09	1.54281e-21	0.877349	0.984477	8.17691e-18	0.884941	0.961191	3.61159e-20	0.245284	0.454854	1.20657e-12
93	-0.735459	-0.788795	0.0252689	-0.422018	-0.51007	0.20585	-0.40208	-0.560537	0.335307	0.669346	0.677472	0.672246	0.0228618	-0.00855245	0.616145	0.0197886	0.0112382	0.610416	0.552997	0.276473	0.555866	2.80539e-05	1.02645e-11	0.822818	0.0317523	0.000112126	0.00858975	0.0376106	1.04292e-05	1.55463e-06	0.000184501	3.47206e-08	1.19224e-22	0.911732	0.952017	2.61226e-18	0.923561	0.936975	6.49104e-18	0.00338934	0.0472484	1.61195e-14
94	-0.748695	-0.770501	0.0494596	-0.423983	-0.520652	0.165969	-0.403107	-0.597903	0.332404	0.701594	0.729878	0.668051	0.0277065	-0.01365	0.586533	-0.0402645	0.00397752	0.629268	0.140877	0.111834	0.47125	1.67042e-05	6.01989e-11	0.661034	0.030883	7.59585e-05	0.0347938	0.0370796	1.80584e-06	1.93645e-06	6.50588e-05	8.30562e-10	2.71377e-22	0.893123	0.923487	2.38313e-16	0.845165	0.977674	3.02393e-19	0.492434	0.429921	2.46594e-10
95	-0.73961	-0.80354	0.0307089	-0.463046	-0.546148	0.163278	-0.506752	-0.583118	0.327453	0.690922	0.754035	0.674207	0.0124787	0.00120936	0.600991	0.0239753	-0.0204226	0.617426	0.0754485	-0.0734757	0.543953	2.39226e-05	2.16271e-12	0.785508	0.0172106	2.81348e-05	0.0378898	0.00698642	3.70959e-06	2.80201e-06	9.3196e-05	1.09535e-10	8.07868e-23	0.951756	0.993211	2.7889e-17	0.907451	0.885734	2.12592e-18	0.71413	0.604694	7.39601e-14
96	-0.697315	-0.785777	-0.00708768	-0.484865	-0.53075	0.17562	-0.462815	-0.542058	0.316355	0.637088	0.707759	0.671845	0.0402367	0.0161526	0.602959	0.00555564	0.0111463	0.637483	0.15497	0.15825	0.559758	0.00010709	1.39054e-11	0.949927	0.0120571	5.17468e-05	0.0253929	0.0150604	2.30086e-05	6.2661e-06	0.000465289	4.43227e-09	1.29041e-22	0.845271	0.909512	2.06513e-17	0.978511	0.93749	7.43547e-20	0.449698	0.262503	9.66921e-15
97	-0.736913	-0.788493	0.0538477	-0.375553	-0.517445	0.183518	-0.391145	-0.572314	0.333551	0.679496	0.754165	0.669068	-0.0460384	-0.0100206	0.640449	-0.0236319	0.0045826	0.628655	0.20032	0.110664	0.593821	2.65397e-05	1.05835e-11	0.633047	0.0586717	8.55911e-05	0.0194075	0.0436466	6.14153e-06	1.77607e-06	0.00013474	1.08278e-10	2.22598e-22	0.823284	0.943792	4.43382e-20	0.908771	0.974279	3.35221e-19	0.326498	0.434796	8.19015e-17
98	-0.746711	-0.784243	0.0397182	-0.396061	-0.556663	0.201787	-0.419258	-0.555788	0.347397	0.664246	0.725676	0.671874	0.00416027	0.0031989	0.577273	-0.0246277	0.0167741	0.61935	0.0249831	0.227548	0.555927	1.80895e-05	1.61948e-11	0.724803	0.045181	1.82352e-05	0.0100243	0.0294908	1.2839e-05	6.07871e-07	0.000215111	1.15583e-09	1.28318e-22	0.983908	0.982044	8.91219e-16	0.904944	0.906046	1.55731e-18	0.903578	0.104729	1.59914e-14
99	-0.776834	-0.745358	0.0988795	-0.383275	-0.541949	0.163439	-0.436033	-0.533008	0.3432	0.682755	0.712496	0.663719	0.0526515	0.00777546	0.589831	0.0201288	-0.0129682	0.621628	-0.200042	0.508558	0.520527	4.95895e-06	5.33999e-10	0.379814	0.0532667	3.33186e-05	0.0376984	0.0229885	3.33382e-05	8.45945e-07	0.000121492	3.13741e-09	6.25849e-22	0.79838	0.956372	1.47468e-16	0.922251	0.927297	1.07425e-18	0.327182	0.000118419	1.24876e-12
100	-0.693941	-0.775153	-0.048394	-0.378973	-0.519108	0.183201	-0.521548	-0.606776	0.3435	0.679958	0.745455	0.672038	-0.00553751	-0.00103673	0.545626	0.0678383	0.00276473	0.630922	0.343257	-0.124774	0.515243	0.000119396	3.89958e-11	0.667903	0.0562275	8.04636e-05	0.0196222	0.00527149	1.15189e-06	8.26293e-07	0.000132786	2.30806e-10	1.24229e-22	0.978582	0.99418	5.99249e-14	0.741947	0.98448	2.28735e-19	0.0860161	0.378135	2.29384e-12

## Sheet: sim-to-emp classification (1)
	simulation-to-empirical classification: accuracy																					simulation-to-empirical classification: accuracy - p-value against chance performance																					simulation-to-empirical classification: accuracy
	macaque																					macaque																					cat
instance	1D-1row-1or	1D-2row-1or	2D-1or	1D-1row-2or	1D-2row-2or	2D-2or	1D-1row-3or	1D-2row-3or	2D-4or	inverse-1D-1row-2or	inverse-1D-2row-2or	inverse-2D-2or	radial-1D-1row-2or	radial-1D-2row-2or	radial-2D-2or	static-1D-1row-2or	static-1D-2row-2or	static-2D-2or	random-1D-1row-2or	random-1D-2row-2or	random-2D-2or	1D-1row-1or	1D-2row-1or	2D-1or	1D-1row-2or	1D-2row-2or	2D-2or	1D-1row-3or	1D-2row-3or	2D-4or	inverse-1D-1row-2or	inverse-1D-2row-2or	inverse-2D-2or	radial-1D-1row-2or	radial-1D-2row-2or	radial-2D-2or	static-1D-1row-2or	static-1D-2row-2or	static-2D-2or	random-1D-1row-2or	random-1D-2row-2or	random-2D-2or	1D-1row-1or	1D-2row-1or	2D-1or	1D-1row-2or	1D-2row-2or	2D-2or	1D-1row-3or
1	0.791599	0.79481	0.803857	0.851594	0.871549	0.839389	0.852513	0.845044	0.84618	0.770779	0.737955	0.857856	0.749461	0.749106	0.614779	0.69756	0.701924	0.869907	0.864833	0.797248	-/-	0	0	1.47877e-25	0	0	2.49696e-34	2.8026e-45	0	9.44335e-42	3.34681e-40	8.95551e-37	5.67463e-20	2.34775e-35	1.28612e-34	0.319742	2.46222e-40	1.2927e-41	1.45702e-37	1.61844e-22	2.23435e-15	-/-	0.6948	0.662429	0.830002	0.825158	0.807457	0.766729	0.804433
2	0.806175	0.798873	0.81066	0.857619	0.858519	0.84126	0.83417	0.846756	0.846376	0.787287	0.741906	0.846994	0.736591	0.744161	0.643617	0.694448	0.704077	0.867136	0.873016	0.821891	-/-	0	5.60519e-44	1.73188e-24	0	0	3.32341e-33	2.8026e-45	1.4013e-45	2.0473e-41	6.9541e-37	6.64672e-39	2.9309e-24	5.42106e-38	1.85304e-40	0.319742	9.78361e-39	2.8026e-43	1.56665e-42	6.35015e-22	1.22267e-19	-/-	0.699247	0.630888	0.830002	0.836039	0.796928	0.766729	0.806013
3	0.795188	0.791363	0.807188	0.845564	0.857906	0.841433	0.839244	0.837756	0.846008	0.788421	0.737529	0.85101	0.760928	0.757112	0.616377	0.698488	0.701649	0.870569	0.917112	0.732193	-/-	8.44422e-42	5.60519e-45	1.00632e-23	0	1.96182e-44	1.162e-35	0	0	5.24331e-40	1.13926e-42	9.05052e-32	8.67122e-19	5.35829e-32	2.75036e-33	0.319742	2.85637e-34	6.09274e-37	5.40374e-39	7.40557e-20	5.57328e-14	-/-	0.688552	0.666415	0.830002	0.810004	0.792537	0.771403	0.798125
4	0.800879	0.780898	0.811059	0.855939	0.859659	0.840418	0.834191	0.831176	0.846075	0.811376	0.760828	0.862794	0.738359	0.748541	0.643617	0.703225	0.702552	0.869212	0.929756	0.796574	-/-	9.54845e-42	0	1.01492e-24	0	0	5.46562e-41	0	0	4.2039e-42	2.8026e-45	7.66993e-37	8.59106e-23	3.21721e-35	3.92057e-39	0.319742	2.73787e-39	1.45792e-38	1.3999e-42	1.92578e-26	4.10306e-18	-/-	0.713923	0.643761	0.830002	0.829227	0.787826	0.766729	0.796419
5	0.80349	0.774077	0.810916	0.848378	0.863252	0.840834	0.833918	0.841885	0.845862	0.804216	0.741899	0.863286	0.726211	0.751133	0.643617	0.706063	0.698827	0.868595	0.861653	0.783134	-/-	2.8026e-45	6.02558e-44	2.12752e-28	0	0	2.23214e-34	0	0	1.20188e-33	8.40779e-45	1.20993e-35	3.36545e-19	2.68909e-33	4.07211e-36	0.319742	9.93927e-41	2.30562e-38	1.55726e-41	8.66271e-27	2.65691e-15	-/-	0.714975	0.635974	0.830002	0.800538	0.792461	0.766729	0.79682
6	0.810118	0.778129	0.814222	0.843771	0.86125	0.840842	0.835792	0.844975	0.846799	0.769592	0.740116	0.854419	0.746596	0.754053	0.552226	0.697052	0.702376	0.870505	0.878506	0.775784	-/-	0	4.4948e-41	3.21603e-24	0	3.78631e-42	4.34675e-34	0	1.4013e-44	1.30483e-35	1.45711e-36	1.64177e-37	1.88792e-22	7.61888e-36	1.06113e-37	0.319742	4.55518e-36	5.05448e-42	7.13948e-40	1.89428e-37	1.02387e-16	-/-	0.721251	0.64674	0.830002	0.805724	0.807128	0.766729	0.792019
7	0.811878	0.780285	0.808116	0.858757	0.862531	0.840567	0.827597	0.833193	0.846607	0.772211	0.750274	0.846041	0.753742	0.762842	0.593544	0.691145	0.705057	0.870418	0.921885	0.792343	-/-	0	2.8026e-44	1.75305e-21	0	3.88132e-41	3.28306e-36	0	2.8026e-45	6.37007e-38	5.34941e-33	2.14812e-30	6.67907e-22	1.34861e-33	6.11575e-34	0.30781	1.39794e-41	1.4013e-45	0	2.15369e-23	1.49246e-21	-/-	0.711924	0.643761	0.830002	0.838484	0.784203	0.766729	0.778285
8	0.813382	0.775434	0.811127	0.864601	0.855719	0.840531	0.829453	0.843958	0.846055	0.79009	0.745373	0.855414	0.753568	0.752211	0.542464	0.705095	0.698788	0.870117	0.942727	0.8519	-/-	0	8.40779e-44	6.53773e-29	0	1.54143e-44	1.4618e-36	0	2.52234e-44	6.91799e-36	2.59801e-42	4.74332e-34	1.10647e-23	9.61392e-37	1.78891e-34	0.319742	3.08734e-41	7.48389e-40	4.90183e-34	1.47543e-21	6.6218e-22	-/-	0.715101	0.635974	0.830002	0.839764	0.788825	0.766729	0.787157
9	0.821569	0.789857	0.810803	0.850649	0.857564	0.841904	0.852078	0.845347	0.846481	0.782679	0.73959	0.854161	0.75739	0.749477	0.643617	0.697819	0.705327	0.865648	0.757814	0.847184	-/-	0	2.60642e-43	1.44762e-20	0	0	2.32723e-33	0	0	1.24309e-39	5.53163e-41	3.56723e-32	3.57437e-22	1.13548e-36	4.44255e-34	0.319742	1.31177e-36	1.36046e-40	8.68805e-44	6.04616e-18	1.30199e-26	-/-	0.730801	0.622907	0.830002	0.822524	0.788119	0.766729	0.806594
10	0.789285	0.782822	0.810749	0.85025	0.859926	0.84178	0.8359	0.842755	0.846153	0.77821	0.7475	0.855674	0.740358	0.770378	0.643617	0.690947	0.702671	0.869501	0.836933	0.843586	-/-	8.40779e-45	2.17033e-41	4.6728e-24	0	0	6.28889e-39	0	0	1.17115e-39	5.2782e-39	2.51659e-37	5.15036e-23	1.11943e-28	7.40887e-36	0.319742	2.02691e-39	2.38221e-44	2.66826e-38	8.71946e-23	6.37466e-16	-/-	0.674894	0.643946	0.830002	0.81356	0.807128	0.766729	0.796419
11	0.794563	0.785943	0.809783	0.862079	0.864904	0.83948	0.842185	0.834304	0.847086	0.769545	0.74296	0.849161	0.730585	0.750043	0.843619	0.696783	0.703405	0.869691	0.942812	0.780406	-/-	0	3.33327e-41	3.77532e-28	4.2039e-45	0	3.49776e-33	0	0	8.60064e-40	2.50618e-37	3.54111e-35	6.1322e-22	2.15034e-31	2.80584e-35	1.62746e-33	5.47054e-37	1.35646e-42	6.26302e-37	1.23839e-23	8.78523e-20	-/-	0.696316	0.644226	0.830002	0.821538	0.815031	0.766729	0.816179
12	0.788668	0.783053	0.807116	0.851075	0.859176	0.841896	0.834247	0.833843	0.847719	0.797365	0.758797	0.849628	0.73867	0.760795	0.725954	0.702173	0.704418	0.87019	0.858684	0.800761	-/-	0	6.19374e-43	3.14923e-23	0	1.4013e-45	5.08311e-34	0	3.36312e-44	8.51713e-39	1.92352e-40	1.48999e-36	1.05164e-22	3.05394e-31	2.70689e-32	5.22339e-12	1.05593e-36	4.13355e-41	2.90307e-41	2.56445e-20	7.2513e-22	-/-	0.699428	0.648005	0.830002	0.808743	0.804451	0.766729	0.794296
13	0.807448	0.772469	0.811833	0.855351	0.860089	0.844186	0.837437	0.845606	0.846291	0.774498	0.741144	0.85807	0.735795	0.749353	0.643617	0.694793	0.702339	0.868093	0.908143	0.808538	-/-	2.8026e-45	2.57839e-43	3.44201e-24	0	0	1.42515e-34	0	0	6.09921e-40	1.31141e-38	1.42739e-33	8.73537e-23	6.10098e-35	3.11049e-32	0.319742	6.07323e-42	5.04264e-40	0	1.53421e-14	1.07394e-17	-/-	0.699247	0.635974	0.830002	0.813702	0.786707	0.77346	0.792019
14	0.813978	0.794969	0.821421	0.850855	0.862584	0.839604	0.838073	0.843493	0.847405	0.765437	0.739551	0.854416	0.751472	0.75094	0.643617	0.694966	0.701735	0.870374	0.835756	0.814208	-/-	0	1.4013e-45	2.2106e-22	0	4.02173e-43	1.42619e-31	0	2.8026e-45	1.68156e-44	1.35786e-42	4.48479e-31	1.75325e-18	5.74663e-34	1.40797e-34	0.319742	3.47086e-37	1.38238e-40	6.16445e-41	2.85201e-22	5.31657e-24	-/-	0.712193	0.669175	0.803948	0.821294	0.787826	0.766729	0.796419
15	0.772763	0.788931	0.810372	0.851164	0.860002	0.839287	0.846513	0.839208	0.846311	0.759962	0.740498	0.847313	0.728365	0.757452	0.533262	0.699268	0.701783	0.866987	0.782679	0.796028	-/-	1.26117e-44	1.53638e-41	1.15271e-28	0	0	6.54005e-37	0	0	2.46669e-36	4.2646e-36	8.84666e-34	5.2164e-27	8.42526e-34	1.32321e-34	0.319742	2.53917e-40	1.22095e-41	3.96423e-34	2.48997e-13	1.1688e-21	-/-	0.665262	0.661851	0.830002	0.815159	0.805569	0.766729	0.800462
16	0.816678	0.801684	0.810534	0.854838	0.854894	0.841968	0.839937	0.842728	0.84757	0.805415	0.745114	0.85248	0.735148	0.751643	0.799619	0.701378	0.702512	0.86725	0.882837	0.803803	-/-	1.90577e-43	0	1.68388e-23	0	0	1.11497e-40	0	1.42008e-41	1.62105e-39	2.37583e-37	2.01593e-35	3.1727e-24	7.25348e-37	1.66375e-36	2.251e-13	4.38606e-43	2.45227e-43	1.84372e-40	2.30684e-21	1.67974e-21	-/-	0.726993	0.670401	0.830002	0.830248	0.792543	0.766952	0.78431
17	0.816462	0.78243	0.807761	0.854866	0.859727	0.84149	0.831996	0.846382	0.846906	0.772655	0.748628	0.843932	0.753801	0.750545	0.643617	0.69428	0.696887	0.868523	0.879033	0.795338	-/-	4.70836e-41	2.50776e-41	5.07319e-28	0	3.92364e-44	4.75224e-40	0	0	1.16672e-41	0	2.83401e-35	4.14656e-22	1.73129e-32	1.70797e-36	0.319742	1.95983e-38	1.54403e-40	1.41159e-34	1.52073e-18	6.1137e-22	-/-	0.719169	0.64782	0.830002	0.819415	0.81224	0.766952	0.77652
18	0.811804	0.769454	0.819078	0.851263	0.857778	0.838556	0.839585	0.845219	0.846737	0.785478	0.747469	0.848289	0.758886	0.767159	0.61454	0.703538	0.705994	0.866621	0.821001	0.765688	-/-	0	9.93521e-43	2.81585e-20	0	0	7.37096e-36	0	0	8.00058e-37	7.39106e-36	1.83994e-38	8.36492e-20	1.74587e-34	2.34687e-32	0.319742	3.30271e-39	8.10178e-39	4.83868e-42	1.59544e-14	1.14362e-15	-/-	0.699247	0.60566	0.803948	0.821877	0.78986	0.766729	0.806013
19	0.811359	0.773121	0.810476	0.857982	0.859847	0.840485	0.824748	0.845258	0.845718	0.758364	0.736998	0.84794	0.742276	0.746806	0.643617	0.691716	0.699076	0.868816	0.934088	0.775606	-/-	0	2.94273e-43	1.75387e-22	0	1.06268e-39	3.147e-34	0	6.02558e-44	4.9134e-39	3.46562e-40	7.32156e-36	5.85442e-22	5.89914e-33	4.52762e-32	0.319742	9.38464e-41	2.1318e-41	1.52742e-38	4.00269e-30	1.42907e-21	-/-	0.711924	0.637054	0.830002	0.826732	0.804451	0.766729	0.775496
20	0.8111	0.780466	0.822888	0.860609	0.858356	0.841081	0.843019	0.84433	0.846211	0.780066	0.748879	0.855289	0.740101	0.758107	0.643617	0.701461	0.70674	0.868639	0.873486	0.794241	-/-	0	1.96182e-44	3.05201e-22	0	0	6.97809e-39	0	0	7.2265e-42	8.17122e-40	1.4926e-36	8.0054e-23	6.00347e-32	8.00202e-33	0.319742	1.68156e-44	1.54143e-44	2.84008e-38	6.88763e-31	1.0356e-16	-/-	0.710977	0.643761	0.835692	0.839532	0.797886	0.766729	0.796026
21	0.787398	0.776524	0.805683	0.845421	0.861017	0.840765	0.839811	0.844383	0.846488	0.786008	0.737068	0.85196	0.71759	0.752099	0.643617	0.700355	0.705433	0.866805	0.856127	0.847729	-/-	2.8026e-45	0	2.40384e-29	0	0	6.25134e-38	0	0	8.54638e-41	1.12808e-37	1.01517e-38	1.28831e-23	3.23737e-34	6.72955e-36	0.319742	1.42914e-40	9.31583e-42	1.10857e-40	5.3085e-26	1.53498e-15	-/-	0.667772	0.640256	0.830002	0.810003	0.807128	0.766729	0.806013
22	0.802563	0.782143	0.810438	0.85459	0.863093	0.84038	0.841448	0.839712	0.846215	0.791503	0.736339	0.863747	0.73934	0.753775	0.581802	0.698437	0.703428	0.867313	0.80927	0.810228	-/-	1.4013e-44	1.41391e-41	1.58033e-23	0	0	1.20661e-35	0	0	4.17755e-41	4.40008e-43	8.581e-36	3.35835e-26	6.14297e-37	3.22315e-34	0.319742	3.24574e-39	2.14082e-39	2.31864e-37	2.28201e-12	1.72567e-21	-/-	0.699247	0.640033	0.830002	0.814221	0.815775	0.766729	0.798125
23	0.805157	0.77979	0.820686	0.857644	0.860485	0.842635	0.833354	0.843574	0.847652	0.804896	0.742247	0.852008	0.735897	0.748731	0.583273	0.695985	0.70037	0.870346	0.920569	0.772432	-/-	0	1.74502e-39	1.99955e-27	0	3.50325e-44	2.60909e-36	1.4013e-45	8.40779e-45	1.16588e-42	8.75762e-39	2.89473e-33	8.97614e-19	1.06199e-31	4.47728e-33	0.319742	1.79819e-35	1.73261e-40	8.34333e-42	9.97929e-31	4.65469e-22	-/-	0.723337	0.640256	0.803948	0.830825	0.805396	0.766952	0.793102
24	0.789754	0.801174	0.824005	0.855541	0.862993	0.840247	0.838165	0.834293	0.84677	0.777446	0.74639	0.854269	0.751817	0.755258	0.48018	0.701726	0.703038	0.867873	0.841307	0.776272	-/-	0	3.623e-39	5.53257e-23	0	0	8.4395e-33	0	0	5.58459e-41	1.44569e-36	2.14552e-35	1.22719e-24	2.02645e-32	2.19605e-36	2.28465e-25	1.9422e-42	4.68909e-37	7.48636e-36	8.77247e-22	8.32213e-23	-/-	0.679777	0.638355	0.803948	0.829117	0.811803	0.766729	0.802525
25	0.784182	0.803748	0.812016	0.855922	0.857854	0.841176	0.831657	0.845258	0.848157	0.762909	0.744036	0.844591	0.735445	0.744234	0.547765	0.715264	0.701872	0.868698	0.914855	0.777135	-/-	4.64902e-40	2.59913e-41	3.79605e-25	0	0	1.46771e-31	0	0	2.87406e-42	5.91972e-39	1.61538e-35	6.38357e-20	9.84574e-32	2.88134e-34	0.319742	1.81243e-38	3.10688e-39	5.24886e-36	8.22021e-33	2.32261e-15	-/-	0.674006	0.683514	0.830002	0.819416	0.792537	0.766952	0.793102
26	0.800072	0.786876	0.81138	0.862606	0.86019	0.839255	0.835338	0.842306	0.846669	0.763646	0.74167	0.862339	0.756037	0.752674	0.63218	0.708127	0.701348	0.86685	0.88783	0.795709	-/-	4.2039e-45	1.26117e-44	1.66996e-21	0	0	1.06941e-32	0	0	5.59819e-42	2.08793e-43	3.75731e-36	1.21471e-25	2.93063e-33	9.41123e-35	0.319742	4.48416e-43	4.9671e-40	2.26621e-39	1.44752e-24	3.886e-19	-/-	0.713923	0.653534	0.830002	0.841306	0.807699	0.766729	0.806013
27	0.811244	0.773091	0.804393	0.847076	0.859621	0.841547	0.834421	0.847006	0.846387	0.783281	0.742797	0.86367	0.76156	0.748933	0.643617	0.704719	0.702455	0.870155	0.869734	0.782083	-/-	1.12104e-44	5.46506e-44	1.21515e-24	0	0	1.28478e-29	0	0	1.19093e-37	3.48898e-40	3.71955e-33	1.40968e-24	7.85592e-36	1.13044e-35	0.319742	2.01722e-37	4.42971e-38	1.89819e-36	2.09399e-18	2.64103e-16	-/-	0.706013	0.635974	0.830002	0.816985	0.793244	0.771403	0.802926
28	0.794413	0.782205	0.810654	0.84883	0.858235	0.841166	0.829776	0.841513	0.847047	0.773267	0.745577	0.852515	0.75279	0.752348	0.565609	0.69834	0.702501	0.870338	0.896066	0.838726	-/-	2.97075e-43	4.51218e-43	2.98961e-25	0	0	2.85069e-34	0	5.74925e-41	3.14129e-41	1.82169e-43	1.16498e-35	1.51164e-23	1.56161e-32	1.69419e-35	0.006452	1.03426e-38	4.81206e-42	5.52871e-40	2.84859e-28	1.57623e-15	-/-	0.693453	0.608471	0.830002	0.816177	0.800886	0.766729	0.787157
29	0.812613	0.802099	0.816936	0.850498	0.855322	0.841197	0.829866	0.844373	0.846539	0.767412	0.736396	0.853416	0.733094	0.761282	0.571986	0.691424	0.70162	0.867163	0.883014	0.819908	-/-	0	5.60519e-45	1.43114e-24	0	0	7.44445e-29	0	0	0	5.08161e-39	2.54578e-36	1.75978e-23	3.27273e-36	2.06547e-35	1.01819e-06	5.8371e-37	4.4597e-39	3.44019e-42	1.54655e-17	3.37535e-20	-/-	0.729367	0.675621	0.839403	0.815159	0.788825	0.766729	0.787389
30	0.779987	0.777054	0.821455	0.855576	0.863184	0.843872	0.846977	0.848034	0.847609	0.791243	0.746454	0.841349	0.754639	0.750437	0.451135	0.701246	0.701379	0.870395	0.916023	0.847592	-/-	1.91754e-41	1.27798e-42	3.42155e-23	0	4.62428e-44	1.75179e-34	0	0	3.44258e-40	6.08948e-41	1.50315e-36	1.01857e-25	1.67354e-32	9.42819e-36	1.32452e-31	5.61048e-39	5.99858e-38	5.52664e-36	2.50531e-20	5.83019e-21	-/-	0.67975	0.637054	0.839403	0.819043	0.797064	0.771626	0.809272
31	0.786209	0.789673	0.822585	0.85349	0.859717	0.841908	0.848462	0.835332	0.845359	0.797335	0.734783	0.863015	0.732774	0.759968	0.643617	0.69626	0.701946	0.86734	0.89408	0.769459	-/-	0	6.16571e-44	1.72956e-21	0	5.60519e-45	5.11393e-35	0	5.47908e-43	4.34332e-41	4.23753e-41	1.28048e-32	3.95207e-19	2.31653e-39	5.85212e-31	0.319742	6.0965e-30	4.01007e-37	2.07796e-40	1.2865e-25	1.69269e-21	-/-	0.666914	0.661698	0.835692	0.831828	0.801643	0.766952	0.804587
32	0.813131	0.777699	0.810838	0.85068	0.862882	0.841119	0.843649	0.841494	0.846558	0.777404	0.755936	0.849613	0.745346	0.750185	0.643617	0.694791	0.704532	0.869997	0.856194	0.82643	-/-	0	2.8026e-45	2.25291e-21	0	0	2.01729e-36	0	0	3.57979e-40	4.26307e-38	4.79019e-36	2.14192e-21	3.18099e-37	2.28984e-33	0.319742	3.72395e-41	6.58297e-39	8.25113e-41	4.56455e-20	1.17224e-17	-/-	0.711924	0.637054	0.830002	0.815805	0.796492	0.766952	0.803954
33	0.81868	0.801772	0.82133	0.863173	0.856695	0.840088	0.845853	0.84385	0.845236	0.769231	0.747736	0.840394	0.724768	0.74555	0.720649	0.703026	0.706609	0.869428	0.901673	0.801156	-/-	1.06218e-42	9.80909e-45	1.88376e-23	0	1.82169e-44	1.5584e-34	0	0	0	6.00363e-40	2.97675e-32	3.24026e-19	4.73775e-35	4.87454e-36	1.58457e-20	6.80417e-40	6.3619e-42	4.20859e-39	2.97051e-22	8.88803e-23	-/-	0.727529	0.670401	0.803948	0.829921	0.792537	0.766952	0.805148
34	0.801413	0.778646	0.816983	0.855079	0.856116	0.841014	0.836841	0.842204	0.847605	0.769171	0.7469	0.862966	0.744043	0.765809	0.643617	0.710023	0.698359	0.867328	0.875382	0.819918	-/-	0	5.45105e-43	2.17177e-27	0	0	9.05106e-34	0	0	7.85324e-39	2.56145e-40	2.96751e-37	1.97658e-18	4.32753e-37	4.939e-37	0.319742	1.54294e-38	9.62563e-39	2.0239e-41	1.57049e-19	9.87479e-21	-/-	0.693713	0.640256	0.839403	0.831269	0.78986	0.766729	0.796419
35	0.804103	0.777591	0.817625	0.860608	0.860292	0.841281	0.845823	0.829927	0.845877	0.787925	0.743908	0.8501	0.739245	0.751276	0.643617	0.705388	0.695949	0.869241	0.825363	0.842613	-/-	0	4.76441e-44	5.16179e-28	0	3.30959e-41	6.21751e-31	0	1.96182e-44	1.89179e-37	1.33615e-39	6.28296e-35	2.28455e-26	1.94356e-34	1.93691e-37	0.319742	1.03248e-41	3.04556e-38	1.45735e-43	3.30489e-17	1.66067e-26	-/-	0.714975	0.635974	0.794548	0.831647	0.803034	0.766729	0.804144
36	0.799089	0.799991	0.810843	0.847634	0.858809	0.840538	0.830893	0.845643	0.846713	0.77043	0.746376	0.863487	0.742058	0.746581	0.683449	0.700037	0.704033	0.86763	0.886813	0.802784	-/-	0	8.26766e-44	2.01744e-22	0	8.40779e-45	2.0534e-35	0	0	1.51937e-40	1.38387e-37	5.36357e-37	1.78383e-18	1.40582e-28	5.05732e-38	0.319742	1.77948e-36	1.93395e-39	5.60519e-45	3.79221e-24	4.57352e-20	-/-	0.710655	0.668715	0.830002	0.809504	0.807128	0.766952	0.794003
37	0.801384	0.789665	0.816297	0.860452	0.861327	0.838603	0.829199	0.849145	0.846191	0.792811	0.738398	0.863747	0.742112	0.754364	0.683301	0.698479	0.705005	0.868569	0.934341	0.869654	-/-	0	1.05938e-42	4.44754e-21	0	4.2039e-44	6.18722e-31	0	0	4.24734e-41	3.30933e-38	2.82882e-34	7.30162e-28	9.84158e-33	3.01283e-39	0.319742	1.0832e-42	1.11485e-39	7.67463e-37	5.20843e-36	8.14035e-18	-/-	0.716898	0.626086	0.839403	0.830453	0.791226	0.766729	0.796129
38	0.798912	0.772068	0.808607	0.852803	0.854128	0.838855	0.83088	0.843171	0.846884	0.797302	0.743188	0.849628	0.741542	0.750685	0.457346	0.694801	0.701989	0.868358	0.845436	0.801051	-/-	0	1.4013e-44	2.39865e-27	0	2.8026e-45	2.05237e-35	0	0	7.3428e-43	0	2.38521e-34	9.97899e-20	5.39627e-31	1.73706e-32	1.16161e-20	2.74654e-43	6.1526e-40	2.00183e-37	1.52313e-20	3.3121e-21	-/-	0.710655	0.635974	0.830002	0.816399	0.780661	0.766729	0.793503
39	0.804128	0.789612	0.807978	0.851773	0.858321	0.840756	0.836116	0.84452	0.846999	0.796407	0.743586	0.851614	0.735209	0.766584	0.692844	0.70466	0.702072	0.870322	0.917852	0.779093	-/-	1.12104e-44	2.8026e-45	3.48114e-24	0	1.68156e-44	4.61348e-34	0	1.37327e-43	8.70795e-41	5.61721e-39	1.38352e-35	1.07759e-24	1.35066e-38	2.11171e-32	0.181301	1.20063e-39	6.15778e-37	1.05519e-39	3.35655e-22	1.84157e-19	-/-	0.699247	0.664577	0.830002	0.821877	0.800886	0.766729	0.796419
40	0.803514	0.800498	0.810724	0.843289	0.854074	0.841826	0.83336	0.843685	0.848098	0.791727	0.754668	0.862489	0.735338	0.75647	0.84522	0.691336	0.700328	0.868702	0.797424	0.79465	-/-	0	7.32038e-42	1.01016e-25	0	1.4013e-45	4.84362e-34	0	0	1.33838e-40	1.06625e-36	1.5736e-36	9.46435e-24	1.96111e-32	7.38193e-38	1.21225e-30	3.74761e-39	7.25873e-40	1.54563e-41	1.26773e-13	4.45518e-16	-/-	0.699247	0.635459	0.830002	0.803601	0.788119	0.766729	0.793102
41	0.812571	0.779139	0.821933	0.849973	0.863826	0.842	0.849542	0.84589	0.846412	0.795435	0.745825	0.862345	0.749622	0.755943	0.658219	0.694636	0.705882	0.869502	0.860015	0.819615	-/-	0	5.65984e-42	1.64371e-22	0	0	5.17434e-38	0	0	1.634e-40	1.46172e-39	1.16974e-33	4.26125e-18	4.45272e-32	1.56256e-36	0.319742	8.23274e-40	2.3134e-41	3.69943e-43	6.78819e-24	8.16093e-27	-/-	0.723432	0.637054	0.839403	0.815805	0.794755	0.771403	0.804587
42	0.797515	0.779417	0.817219	0.85478	0.859557	0.839478	0.853053	0.845118	0.847536	0.778098	0.742014	0.84777	0.757847	0.746664	0.573496	0.704868	0.700535	0.869271	0.777444	0.834256	-/-	2.8026e-45	2.8026e-44	5.36362e-30	0	0	1.07737e-35	0	0	9.90438e-42	1.65156e-35	1.59215e-34	1.26648e-22	7.08776e-32	2.49032e-34	0.319742	5.88545e-44	3.90339e-40	2.63932e-40	3.2172e-20	6.70214e-22	-/-	0.689767	0.637054	0.839403	0.819415	0.793244	0.766729	0.809838
43	0.81482	0.778776	0.811605	0.847602	0.859119	0.839051	0.832698	0.833323	0.845704	0.796308	0.753435	0.853758	0.746476	0.770765	0.540043	0.706105	0.704657	0.867424	0.8832	0.820861	-/-	3.08286e-44	0	4.55032e-23	0	0	2.51525e-40	0	0	4.65382e-40	2.55539e-40	4.37814e-36	3.97326e-20	3.13059e-30	1.96765e-36	0.319742	2.32442e-40	1.25256e-40	6.00037e-39	1.41649e-24	3.16483e-21	-/-	0.711924	0.644793	0.794548	0.805224	0.807128	0.766729	0.793102
44	0.809173	0.775143	0.807191	0.851252	0.860027	0.83859	0.839329	0.845795	0.846488	0.761811	0.735286	0.844156	0.727176	0.749135	0.643617	0.694884	0.705282	0.869143	0.883757	0.806661	-/-	0	2.0459e-43	5.00203e-24	0	0	8.72058e-37	0	0	7.72508e-41	4.23026e-38	7.37928e-33	4.29501e-23	2.98715e-36	1.70311e-34	0.319742	1.38306e-39	2.64568e-40	2.77457e-43	1.34743e-20	1.43171e-15	-/-	0.699247	0.634964	0.830002	0.815159	0.804451	0.766729	0.792019
45	0.793914	0.776175	0.813949	0.859194	0.862198	0.838968	0.849162	0.843328	0.845608	0.756473	0.744249	0.849248	0.729968	0.747401	0.72529	0.704482	0.705441	0.870195	0.833591	0.812463	-/-	0	0	1.17921e-22	0	0	2.27804e-29	0	5.60519e-44	3.14017e-41	5.4765e-40	2.19196e-33	1.05539e-17	1.66293e-34	1.70208e-34	1.09363e-16	1.42624e-41	7.85296e-39	3.94311e-40	7.20757e-17	2.33786e-23	-/-	0.694094	0.635974	0.830002	0.839659	0.784203	0.766729	0.798458
46	0.814195	0.768215	0.810392	0.862602	0.858429	0.841418	0.849041	0.845258	0.846999	0.76975	0.742843	0.855414	0.734826	0.750057	0.643617	0.69834	0.706011	0.867329	0.87789	0.845783	-/-	0	0	1.34899e-23	0	0	1.37885e-36	0	2.66247e-44	9.52252e-39	7.52282e-37	1.48117e-34	3.16529e-24	1.3126e-34	3.17481e-38	0.319742	4.93046e-39	3.56982e-39	6.89628e-37	1.01319e-24	9.0797e-23	-/-	0.711924	0.626326	0.830002	0.839829	0.798592	0.766952	0.809272
47	0.790901	0.796405	0.810996	0.855992	0.862313	0.841135	0.849169	0.842406	0.847088	0.763025	0.745829	0.854736	0.736041	0.750042	0.616777	0.703954	0.70206	0.868565	0.884769	0.744058	-/-	6.69849e-41	7.14662e-44	1.56631e-25	0	1.54143e-43	1.28122e-33	0	1.37187e-42	2.28145e-41	2.05219e-38	8.69975e-32	9.07023e-20	1.77209e-32	3.21966e-34	0.319742	1.45179e-36	3.26375e-39	4.89918e-38	2.66847e-26	2.45604e-16	-/-	0.681615	0.630888	0.830002	0.819415	0.812897	0.766729	0.8059
48	0.801075	0.768478	0.806321	0.853304	0.865522	0.840202	0.828342	0.833466	0.848439	0.787131	0.748146	0.854545	0.748973	0.764807	0.752368	0.694841	0.702573	0.866678	0.817583	0.848315	-/-	2.42705e-42	2.51087e-40	2.67038e-25	0	0	5.20078e-37	0	1.1911e-42	8.2616e-37	1.55033e-38	5.57176e-36	2.81049e-24	4.73362e-31	7.96302e-36	2.61056e-19	1.9904e-38	6.85291e-41	2.64845e-42	1.26054e-16	9.40521e-15	-/-	0.69827	0.626326	0.830002	0.821877	0.798786	0.766729	0.803967
49	0.787249	0.774384	0.809843	0.861102	0.857929	0.840956	0.833181	0.833088	0.845843	0.804043	0.745188	0.857346	0.727059	0.748619	0.808213	0.700111	0.707937	0.86867	0.882719	0.842273	-/-	0	1.15655e-40	3.02219e-24	8.40779e-45	1.96182e-44	5.25404e-34	0	0	9.56914e-37	1.44498e-39	1.22752e-32	3.42211e-24	1.45957e-30	5.3912e-38	4.7325e-30	2.24208e-44	4.83551e-38	1.1825e-37	9.90162e-17	2.50692e-24	-/-	0.666914	0.637054	0.830002	0.827599	0.794831	0.766729	0.793102
50	0.792908	0.765924	0.811441	0.854319	0.857977	0.841835	0.847064	0.842451	0.84551	0.763868	0.764768	0.855016	0.736616	0.762057	0.703845	0.700528	0.706753	0.867957	0.945247	0.846804	-/-	0	1.732e-42	1.96396e-25	0	0	1.013e-30	0	0	1.4013e-45	4.44313e-40	1.71051e-34	2.35001e-20	9.93963e-36	3.83828e-34	0.319742	1.12566e-41	8.63991e-38	3.72843e-41	4.52949e-24	8.33639e-14	-/-	0.697978	0.626326	0.830002	0.815824	0.792537	0.766729	0.800462
51	0.812269	0.781341	0.811049	0.850718	0.861631	0.840178	0.846995	0.841192	0.846692	0.772721	0.746752	0.844259	0.751746	0.745122	0.644448	0.691732	0.701913	0.866501	0.908655	0.794866	-/-	0	7.37954e-38	4.60458e-26	0	0	6.389e-37	0	0	1.52167e-41	7.42209e-39	1.48969e-35	8.33449e-21	8.12473e-31	6.08668e-32	0.319742	1.1222e-39	1.19431e-40	4.35222e-36	2.5927e-31	3.64601e-23	-/-	0.711924	0.608752	0.830002	0.822524	0.789384	0.766729	0.809272
52	0.806209	0.77778	0.812741	0.856178	0.860535	0.839522	0.835644	0.846123	0.846681	0.78041	0.746447	0.862568	0.748357	0.744911	0.643617	0.702151	0.705249	0.869633	0.909843	0.810114	-/-	0	0	1.7429e-19	0	0	2.78339e-35	0	0	7.10598e-42	6.67898e-40	1.85185e-34	4.60858e-23	9.89582e-39	3.03638e-35	0.319742	3.64676e-39	2.27116e-38	7.59288e-39	2.45096e-31	9.03452e-18	-/-	0.701452	0.640033	0.794548	0.819043	0.807584	0.766729	0.802926
53	0.80572	0.788381	0.807015	0.850187	0.8635	0.839798	0.846678	0.846567	0.846864	0.770412	0.747359	0.863543	0.752509	0.761163	0.698973	0.702762	0.705114	0.867005	0.855607	0.742569	-/-	1.12104e-44	8.9599e-42	1.48555e-20	0	2.8026e-44	3.96433e-38	0	0	8.35174e-43	7.2307e-42	2.75726e-36	2.4783e-24	1.77526e-34	1.74277e-30	2.10952e-05	3.28596e-38	2.0876e-40	3.6794e-39	2.76117e-31	1.50801e-17	-/-	0.699247	0.652221	0.830002	0.81733	0.811676	0.766729	0.809272
54	0.786873	0.787915	0.810757	0.8519	0.862501	0.840562	0.836929	0.845543	0.846095	0.768132	0.73454	0.853884	0.72593	0.761325	0.697287	0.702184	0.703399	0.871196	0.854966	0.799096	-/-	1.91367e-40	3.57499e-41	9.69214e-27	0	0	4.48496e-39	0	1.79366e-43	7.3428e-43	2.09969e-40	4.14494e-29	2.1911e-22	3.47122e-34	7.59598e-32	0.319742	1.21364e-40	1.4013e-44	3.47412e-39	1.87937e-26	3.24138e-20	-/-	0.666692	0.626086	0.830002	0.817635	0.81319	0.766729	0.796419
55	0.81354	0.77912	0.810777	0.858338	0.860094	0.840922	0.834306	0.842663	0.846743	0.799377	0.746469	0.855016	0.735551	0.744728	0.643617	0.71035	0.702167	0.870303	0.857728	0.828776	-/-	0	2.6308e-41	1.25661e-26	0	0	4.11173e-35	0	0	1.03635e-36	1.43773e-42	3.27473e-37	3.9228e-21	9.04602e-34	1.35276e-34	0.319742	5.25746e-37	1.26016e-37	7.91467e-41	1.61376e-20	1.19843e-21	-/-	0.723701	0.635974	0.830002	0.839122	0.807323	0.766729	0.796419
56	0.801273	0.772954	0.804918	0.86016	0.86197	0.840356	0.831243	0.847626	0.84713	0.771467	0.743698	0.853758	0.731089	0.75151	0.643617	0.7053	0.705259	0.868951	0.88118	0.776551	-/-	0	4.04961e-41	1.77233e-26	0	1.4013e-45	1.07045e-41	0	0	1.33866e-41	1.41811e-42	2.44344e-32	5.65787e-24	2.9212e-36	1.92598e-37	0.319742	1.86877e-41	3.40964e-41	2.86538e-41	1.17381e-20	1.25837e-22	-/-	0.69827	0.635974	0.830002	0.839532	0.791678	0.766729	0.788281
57	0.802364	0.77973	0.810315	0.856778	0.861144	0.840205	0.842391	0.843668	0.846617	0.776893	0.740015	0.847686	0.738444	0.757391	0.559681	0.701667	0.707309	0.866936	0.935298	0.831874	-/-	0	2.97636e-41	3.61884e-29	0	0	3.24377e-34	0	0	3.47076e-40	4.58481e-37	9.74206e-36	1.19089e-20	1.33832e-35	3.16951e-30	0.319742	9.19782e-39	1.2678e-39	3.37465e-38	3.6365e-24	9.96729e-27	-/-	0.69123	0.641521	0.830002	0.826874	0.807128	0.766729	0.803462
58	0.827192	0.778851	0.810802	0.853544	0.860984	0.84118	0.840105	0.842527	0.846061	0.78565	0.74106	0.846374	0.747615	0.751049	0.560653	0.712668	0.703658	0.868891	0.894613	0.756052	-/-	0	4.56823e-43	1.81884e-25	0	0	3.06997e-32	0	0	2.33607e-38	2.94273e-44	1.96005e-34	1.11666e-19	5.79095e-32	1.05548e-34	0.319742	1.38845e-38	5.04395e-38	1.39765e-36	1.97763e-28	2.13585e-20	-/-	0.735361	0.640441	0.830002	0.819915	0.807128	0.766729	0.808074
59	0.81369	0.796052	0.807876	0.848705	0.862294	0.841245	0.850935	0.846856	0.846485	0.785099	0.739271	0.846041	0.738988	0.742477	0.424642	0.700233	0.705061	0.866866	0.893172	0.751288	-/-	0	0	2.14884e-28	0	0	5.02842e-41	0	0	0	2.48984e-38	8.69883e-33	6.1353e-21	8.1499e-36	2.44384e-35	3.91861e-17	6.17197e-37	2.2488e-41	5.33219e-37	1.44096e-24	3.96734e-23	-/-	0.711924	0.669175	0.830002	0.818179	0.787826	0.771403	0.800327
60	0.80148	0.777251	0.810522	0.86342	0.853357	0.840496	0.844869	0.841267	0.846666	0.782068	0.744471	0.852008	0.722645	0.761265	0.643617	0.701409	0.702191	0.869328	0.855022	0.873827	-/-	0	3.86058e-42	1.2124e-25	0	0	1.09997e-36	0	1.12104e-44	3.34892e-38	3.69073e-39	2.78192e-36	1.41345e-22	4.68762e-33	5.46905e-29	0.319742	7.69311e-39	3.18889e-39	4.04193e-36	5.20149e-26	1.94328e-13	-/-	0.698455	0.640441	0.830002	0.821862	0.780661	0.766729	0.815387
61	0.815292	0.780382	0.816677	0.861197	0.861188	0.839608	0.833557	0.842435	0.845538	0.773192	0.741902	0.84682	0.748852	0.761366	0.452034	0.698184	0.70464	0.866964	0.923691	0.771179	-/-	0	1.60227e-39	3.06796e-24	0	9.80909e-45	2.41067e-35	0	0	3.08986e-42	4.02085e-37	2.38389e-34	2.0983e-21	2.19102e-24	7.69344e-34	2.02607e-32	7.23992e-39	9.56563e-40	3.83316e-36	1.62359e-27	8.85193e-21	-/-	0.719169	0.640033	0.794548	0.832792	0.807128	0.766729	0.793503
62	0.771939	0.801817	0.817128	0.850838	0.857092	0.839076	0.824856	0.845555	0.845857	0.792474	0.738643	0.850124	0.731112	0.758344	0.643617	0.70527	0.698082	0.86896	0.811358	0.793882	-/-	2.08233e-42	7.07656e-43	4.72315e-24	0	8.12753e-44	9.49871e-34	0	5.32493e-44	6.65337e-42	2.77509e-38	1.83342e-35	1.84111e-20	2.37163e-32	1.27719e-34	0.319742	1.96252e-41	9.17665e-37	1.59398e-39	5.93436e-14	8.41913e-21	-/-	0.66244	0.670401	0.839403	0.825314	0.785758	0.766729	0.755632
63	0.78339	0.779581	0.816599	0.850289	0.863157	0.844086	0.835803	0.845456	0.847072	0.793309	0.740283	0.842052	0.741722	0.746317	0.51898	0.705788	0.709633	0.867705	0.923287	0.765297	-/-	2.52234e-44	5.68927e-43	7.57434e-21	0	1.03472e-40	1.58932e-36	0	0	5.60519e-45	1.22666e-39	1.13986e-32	7.17154e-25	7.33618e-31	7.66574e-34	0.319742	1.24627e-40	6.8073e-39	5.19254e-40	7.70657e-30	6.65368e-18	-/-	0.676755	0.637054	0.830002	0.805388	0.792251	0.77346	0.794891
64	0.807584	0.795071	0.818047	0.856747	0.860256	0.841953	0.836462	0.839894	0.846987	0.799878	0.737151	0.862516	0.75134	0.749383	0.643617	0.702147	0.705542	0.86683	0.872591	0.845293	-/-	6.22177e-43	1.47557e-42	1.07913e-26	8.40779e-45	0	2.12492e-35	0	0	1.9003e-41	0	9.0102e-35	5.1981e-26	4.16146e-32	1.1931e-34	0.319742	1.13149e-39	2.78285e-39	3.89928e-36	3.7888e-19	3.36792e-21	-/-	0.699247	0.622907	0.794548	0.831269	0.803034	0.766952	0.796419
65	0.797029	0.793973	0.803675	0.853748	0.857012	0.841411	0.837264	0.839697	0.846737	0.784219	0.738849	0.863747	0.738032	0.746162	0.643617	0.700572	0.70164	0.869633	0.873094	0.794232	-/-	1.06499e-43	0	1.63754e-27	0	0	9.763e-34	0	0	4.47291e-36	1.02744e-37	1.12963e-33	2.60875e-23	4.67652e-32	4.99045e-34	0.319742	6.34974e-37	1.93002e-36	1.56063e-41	9.02723e-25	8.30636e-25	-/-	0.708405	0.666415	0.830002	0.819915	0.792537	0.766729	0.796419
66	0.796437	0.780794	0.816357	0.849933	0.860891	0.84056	0.834554	0.838505	0.846385	0.782884	0.747095	0.849106	0.722347	0.752967	0.643617	0.707179	0.703867	0.866728	0.875159	0.78087	-/-	8.82818e-44	8.38103e-41	4.33098e-26	0	0	2.35777e-31	0	0	3.23798e-41	1.56469e-41	9.84497e-39	4.07242e-19	6.99157e-32	4.02483e-39	0.319742	3.95658e-40	1.4013e-45	3.13398e-37	1.94024e-25	7.76323e-22	-/-	0.694094	0.640033	0.839403	0.816177	0.792754	0.766729	0.796419
67	0.809305	0.771665	0.8108	0.860457	0.85849	0.840641	0.831072	0.845411	0.846995	0.772646	0.741558	0.853415	0.728601	0.750433	0.687158	0.694952	0.702343	0.869637	0.844622	0.787368	1	1.6199e-42	1.59029e-39	5.70981e-21	0	1.13505e-43	2.22935e-32	0	0	1.46503e-40	1.2691e-39	7.66289e-36	5.12746e-25	1.79973e-33	3.54867e-33	0.319742	3.76123e-41	1.83145e-39	1.16661e-39	1.24575e-21	2.79794e-16	0.00532555	0.699247	0.60566	0.830002	0.830159	0.807128	0.766952	0.788281
68	0.805114	0.776932	0.815839	0.851449	0.85849	0.840731	0.837226	0.845072	0.84775	0.778199	0.739453	0.852897	0.752146	0.750962	0.597898	0.709435	0.701576	0.870271	0.851887	0.813947	-/-	5.74532e-43	4.06377e-44	6.14166e-20	0	1.09722e-42	2.9478e-34	0	0	1.0605e-36	1.42101e-36	8.21642e-37	1.05596e-28	1.03714e-33	4.27674e-37	0.319742	9.54699e-40	3.79688e-39	1.33136e-35	5.37848e-29	1.42989e-19	-/-	0.6992	0.643761	0.839403	0.817635	0.807128	0.766729	0.789396
69	0.801998	0.778689	0.808048	0.850222	0.855335	0.842199	0.828512	0.836032	0.846582	0.795585	0.746052	0.854147	0.730578	0.746107	0.584994	0.712153	0.701871	0.870563	0.805159	0.837414	-/-	0	1.45325e-39	2.11877e-25	0	0	1.73022e-37	0	2.8026e-45	4.4398e-40	3.25279e-38	2.33309e-36	1.49667e-20	7.39816e-31	2.65176e-34	0.210948	8.375e-41	3.59409e-39	3.50325e-44	9.23433e-22	7.27027e-16	-/-	0.697429	0.640256	0.830002	0.810469	0.78656	0.766729	0.760221
70	0.791446	0.782907	0.821041	0.854438	0.859113	0.844068	0.852151	0.833701	0.845559	0.780359	0.743682	0.862931	0.726771	0.75295	0.562891	0.70167	0.704706	0.869079	0.92605	0.799711	-/-	0	0	1.01658e-20	1.4013e-45	8.40779e-45	4.05243e-34	0	0	1.06078e-38	1.90924e-36	1.04613e-35	1.5321e-21	1.22592e-31	6.86091e-37	0.319742	1.01792e-36	3.46355e-36	4.93998e-40	1.65856e-21	1.05026e-24	-/-	0.697666	0.608471	0.803948	0.813599	0.804127	0.771626	0.806594
71	0.799945	0.783736	0.808939	0.856157	0.861352	0.840737	0.832695	0.843344	0.846281	0.780583	0.747554	0.84433	0.762023	0.754845	0.710987	0.694978	0.69777	0.872099	0.916053	0.801315	-/-	0	1.4013e-44	2.92711e-22	0	0	3.56304e-36	0	0	9.51342e-42	6.55611e-39	8.9859e-33	1.73216e-18	2.13176e-31	1.52033e-34	0.319742	5.569e-40	6.53491e-38	3.23563e-37	6.2252e-24	1.17984e-19	-/-	0.689374	0.643946	0.830002	0.826872	0.806924	0.766729	0.786985
72	0.812661	0.800013	0.806305	0.854089	0.856528	0.842262	0.828105	0.834106	0.846138	0.766414	0.742476	0.852974	0.736487	0.76386	0.643617	0.698843	0.701872	0.869259	0.840588	0.795563	-/-	0	9.97725e-43	3.61588e-22	0	0	1.01245e-32	0	0	6.91925e-38	9.31863e-43	1.94948e-37	1.6112e-23	3.63461e-33	1.1599e-31	0.319742	6.62928e-36	8.28235e-38	1.44311e-39	7.85017e-30	5.73137e-17	-/-	0.706783	0.667641	0.830002	0.834273	0.788301	0.771403	0.774996
73	0.807082	0.780122	0.810452	0.853579	0.859963	0.84141	0.844829	0.829462	0.846606	0.761702	0.748951	0.842942	0.739125	0.747415	0.586473	0.698487	0.701049	0.867393	0.94201	0.793138	-/-	2.10195e-44	1.59887e-40	2.24187e-23	0	0	1.66815e-36	0	0	7.56701e-44	5.01945e-39	7.36559e-37	2.55272e-21	2.65718e-32	2.08476e-32	0.319742	1.27327e-39	1.7405e-40	6.10212e-40	2.28283e-25	1.66556e-21	-/-	0.699247	0.6445	0.830002	0.812696	0.796037	0.76482	0.811882
74	0.817052	0.781091	0.815432	0.853439	0.862027	0.840976	0.829393	0.84317	0.846452	0.778465	0.741201	0.85101	0.733795	0.769815	0.649607	0.70147	0.704681	0.870549	0.844603	0.806598	-/-	0	1.25043e-40	1.83822e-25	0	1.34805e-42	1.62397e-32	0	0	1.07059e-42	2.4206e-41	3.96609e-37	2.96424e-22	1.82326e-33	8.00817e-33	0.319742	2.49689e-38	5.64079e-41	7.28171e-41	3.43396e-27	4.4075e-19	-/-	0.730041	0.643761	0.794548	0.812696	0.810775	0.766729	0.787157
75	0.782739	0.801533	0.810848	0.852326	0.859502	0.841944	0.830179	0.833373	0.844712	0.790415	0.757828	0.863052	0.732324	0.750444	0.647858	0.698206	0.702638	0.86885	0.919668	0.812932	-/-	0	0	1.40708e-24	0	0	2.49238e-35	0	0	0	2.07392e-43	6.65607e-35	8.96224e-24	1.34729e-32	8.2013e-38	0.319742	1.82272e-39	4.94344e-38	3.05804e-39	1.47366e-20	1.61417e-19	-/-	0.689822	0.670401	0.830002	0.815159	0.793244	0.766729	0.78065
76	0.805315	0.772316	0.809807	0.855183	0.863684	0.845242	0.842692	0.8454	0.846704	0.810606	0.744795	0.845782	0.751538	0.754543	0.66142	0.70313	0.705232	0.870523	0.876358	0.794004	-/-	0	3.21232e-40	2.8815e-25	0	0	2.15874e-35	0	1.4013e-45	3.0579e-39	1.05994e-41	1.09462e-37	1.93723e-20	7.23427e-31	3.12215e-39	0.319742	3.73225e-37	1.05378e-42	5.86704e-40	4.53105e-27	1.78137e-22	-/-	0.69803	0.60566	0.830002	0.829727	0.792776	0.77346	0.797899
77	0.806281	0.776314	0.816285	0.854576	0.864049	0.841122	0.831997	0.845907	0.844956	0.784867	0.752101	0.863336	0.725954	0.749654	0.643617	0.704517	0.705906	0.869212	0.846213	0.811438	-/-	6.3619e-43	0	6.22434e-30	0	0	4.83797e-33	0	0	3.64876e-40	1.36887e-40	1.07033e-34	7.32233e-27	4.70195e-29	1.23904e-32	0.319742	1.14393e-38	3.53009e-39	1.35933e-39	5.22345e-30	3.86306e-19	-/-	0.714975	0.640441	0.839403	0.814223	0.816559	0.766952	0.793503
78	0.801468	0.794375	0.810627	0.846719	0.861012	0.839061	0.828616	0.84574	0.847721	0.775364	0.747305	0.847156	0.746037	0.748862	0.518915	0.710637	0.699758	0.870876	0.918853	0.790523	-/-	1.4013e-45	0	2.27561e-22	0	2.8026e-45	1.00634e-35	0	2.38221e-44	2.51393e-42	3.79752e-43	3.90555e-33	2.15781e-22	7.84989e-28	1.78323e-35	0.0318132	2.54315e-39	1.54276e-39	2.58261e-40	3.32439e-25	1.11143e-20	-/-	0.69827	0.666415	0.830002	0.809504	0.807128	0.766729	0.787733
79	0.803602	0.781703	0.810482	0.852971	0.863501	0.84158	0.836176	0.845214	0.846405	0.766955	0.742115	0.844041	0.735511	0.770498	0.709325	0.711365	0.702335	0.870403	0.859949	0.803435	-/-	0	2.5896e-42	3.20295e-21	0	2.55036e-43	6.4273e-34	0	0	9.01702e-37	4.57128e-35	1.68924e-36	2.97028e-23	1.51872e-30	2.10557e-33	0.319742	3.09631e-41	1.40055e-34	7.98879e-38	8.18017e-26	4.32567e-20	-/-	0.699247	0.640441	0.830002	0.813702	0.791226	0.766729	0.789897
80	0.809668	0.792996	0.818286	0.857046	0.86377	0.839459	0.841256	0.846871	0.846412	0.786841	0.737221	0.850176	0.737307	0.752304	0.477643	0.700933	0.704994	0.871442	0.828292	0.803024	-/-	1.68156e-44	0	2.13161e-23	0	3.36312e-44	9.74034e-39	0	0	3.39107e-36	1.4013e-42	9.93892e-36	2.64352e-19	4.09096e-36	1.88017e-33	8.9474e-16	9.66191e-40	2.04464e-38	2.10195e-43	1.02513e-25	5.35478e-14	-/-	0.710755	0.669175	0.803948	0.839122	0.816969	0.766729	0.808074
81	0.811244	0.772014	0.811409	0.847407	0.859224	0.838462	0.835899	0.8453	0.847074	0.785262	0.743147	0.847839	0.731568	0.753434	0.714914	0.70061	0.702172	0.870165	0.880818	0.808125	-/-	0	1.68156e-44	2.82549e-23	0	8.58015e-42	3.50456e-40	0	0	2.83062e-43	5.04467e-44	3.01717e-34	1.54487e-21	5.93988e-33	1.67777e-29	0.319742	1.99981e-37	4.12658e-38	7.82596e-38	5.31252e-17	3.18168e-16	-/-	0.721976	0.635974	0.830002	0.809504	0.804451	0.766729	0.796419
82	0.804942	0.781404	0.811305	0.85201	0.857967	0.841128	0.844196	0.833739	0.8467	0.799789	0.742121	0.863203	0.728863	0.747288	0.643617	0.705099	0.701311	0.869007	0.748162	0.808805	-/-	3.16693e-43	6.19227e-40	6.82397e-27	0	3.71064e-42	2.70665e-37	0	0	4.21689e-37	1.47417e-42	9.7543e-32	7.43556e-26	2.2898e-36	9.25726e-41	0.319742	6.19626e-39	1.12867e-39	9.94372e-38	1.00193e-16	2.98365e-18	-/-	0.655386	0.640441	0.830002	0.82339	0.792537	0.766729	0.810357
83	0.804728	0.792566	0.810131	0.851453	0.860791	0.842834	0.831636	0.842137	0.847502	0.796389	0.740287	0.844638	0.757082	0.749702	0.643617	0.706083	0.705307	0.869094	0.900087	0.802206	-/-	2.8026e-45	0	2.57329e-26	0	1.1052e-41	2.47113e-38	0	0	2.8026e-45	8.20762e-40	3.9817e-33	4.04143e-21	1.17633e-25	1.27233e-34	0.319742	2.00211e-36	3.10752e-41	2.77037e-41	3.71158e-24	1.83351e-13	-/-	0.699247	0.666415	0.830002	0.821877	0.789384	0.766952	0.788513
84	0.813166	0.772327	0.816772	0.85241	0.858523	0.837918	0.842628	0.842928	0.843277	0.803055	0.743313	0.843959	0.739959	0.745477	0.519819	0.698777	0.704633	0.866946	0.925734	0.846053	-/-	0	1.14906e-43	6.66048e-24	1.4013e-44	5.88545e-44	1.2046e-35	0	0	1.45735e-43	1.24135e-37	8.38791e-38	8.58908e-27	2.29048e-29	4.09982e-34	0.0833953	1.79957e-37	1.37921e-34	3.88972e-41	5.94842e-18	3.03755e-22	-/-	0.711921	0.635974	0.839403	0.813702	0.792537	0.766729	0.796697
85	0.824642	0.802095	0.810878	0.853497	0.857419	0.8409	0.835837	0.841882	0.845374	0.784467	0.744118	0.852309	0.74826	0.740786	0.643617	0.704085	0.703906	0.866435	0.890649	0.797529	-/-	0	3.49903e-40	2.26039e-28	0	1.4013e-45	2.79306e-36	0	0	4.7414e-38	5.13786e-41	1.31867e-34	2.12676e-24	2.9102e-36	1.11699e-34	0.319742	2.06902e-41	1.03136e-42	5.91348e-43	8.89137e-27	2.57032e-22	-/-	0.730801	0.683514	0.830002	0.819915	0.788301	0.766952	0.792019
86	0.80606	0.777877	0.811441	0.846595	0.863058	0.841936	0.847633	0.845203	0.846192	0.794954	0.74365	0.844314	0.753269	0.751473	0.643617	0.701148	0.703115	0.867201	0.933005	0.802744	-/-	1.16308e-43	4.86251e-41	1.67615e-23	0	1.04621e-41	9.14553e-35	0	7.56701e-44	9.67456e-42	7.2558e-38	7.6013e-29	8.139e-24	3.4305e-32	1.31461e-37	0.319742	1.13673e-41	7.20486e-38	1.35225e-42	2.98856e-29	6.86691e-17	-/-	0.699247	0.635974	0.830002	0.815887	0.791226	0.766729	0.797776
87	0.778698	0.78281	0.807676	0.845075	0.859015	0.844505	0.837366	0.841618	0.845921	0.783515	0.735442	0.856309	0.738998	0.762075	0.727818	0.702644	0.698601	0.866296	0.882667	0.80554	-/-	2.8026e-44	4.2039e-44	9.91705e-27	0	4.06377e-44	2.283e-33	1.26117e-44	0	8.92436e-36	9.25628e-41	2.57646e-33	5.17585e-25	3.89609e-38	7.58038e-31	3.78463e-09	1.09862e-39	9.68017e-41	6.09004e-42	1.90509e-16	6.9788e-14	-/-	0.66233	0.649549	0.830002	0.807271	0.786707	0.77346	0.796419
88	0.815837	0.78833	0.811139	0.860864	0.85934	0.839382	0.845102	0.846063	0.847095	0.758323	0.747369	0.850346	0.735014	0.763091	0.625075	0.706813	0.700575	0.870149	0.886865	0.77122	-/-	0	1.03696e-43	9.70807e-24	0	0	3.1653e-32	0	0	1.60869e-42	3.12209e-42	2.78111e-37	1.12497e-19	5.70041e-31	2.48355e-38	0.319742	2.49157e-38	2.28041e-39	7.4407e-39	3.55363e-23	2.9768e-21	-/-	0.726996	0.658668	0.830002	0.844311	0.792537	0.766729	0.805148
89	0.81274	0.77652	0.812438	0.85442	0.860889	0.842214	0.82342	0.842905	0.846743	0.782633	0.759415	0.850124	0.764029	0.751535	0.643617	0.70274	0.701746	0.869885	0.920641	0.750544	-/-	2.24208e-44	1.11291e-41	6.66196e-26	2.8026e-45	2.32055e-42	4.07557e-29	0	0	3.83344e-33	3.48685e-41	6.5234e-35	2.70083e-20	1.79305e-32	1.36254e-40	0.319742	4.17068e-41	2.65085e-35	2.86295e-35	2.55657e-31	2.87266e-18	-/-	0.711921	0.637054	0.794548	0.814223	0.792754	0.766729	0.773202
90	0.791579	0.776365	0.820907	0.844695	0.859662	0.844621	0.850263	0.832346	0.846825	0.783685	0.740283	0.8634	0.73704	0.770731	0.731011	0.70066	0.703303	0.866363	0.834915	0.796449	-/-	1.39009e-42	1.13085e-42	4.34909e-25	0	0	9.3122e-29	0	1.95232e-40	3.03619e-41	7.2324e-40	2.75012e-32	4.30145e-23	3.41297e-38	1.02831e-31	2.59598e-16	6.47537e-37	3.82554e-43	1.78511e-41	1.2475e-15	7.32734e-19	-/-	0.6948	0.635974	0.803948	0.805724	0.808906	0.77346	0.804587
91	0.820477	0.772368	0.81231	0.860998	0.860613	0.840466	0.85247	0.845233	0.847674	0.772118	0.749321	0.847894	0.739142	0.766911	0.643617	0.70392	0.702494	0.871422	0.833631	0.778744	-/-	0	1.11403e-42	7.94726e-23	0	0	2.4122e-41	0	5.60519e-45	4.93229e-41	3.42155e-41	2.53857e-32	7.55313e-23	7.38347e-32	3.66027e-33	0.319742	9.02997e-38	5.57134e-40	2.74052e-41	5.28707e-15	1.66013e-22	-/-	0.730798	0.635974	0.794548	0.839764	0.807128	0.766729	0.809461
92	0.802988	0.785701	0.817068	0.8503	0.857866	0.840831	0.834993	0.833654	0.846722	0.780111	0.760319	0.848534	0.733647	0.749694	0.643617	0.701218	0.701842	0.867449	0.830043	0.781961	-/-	5.60519e-45	3.03802e-42	3.36359e-23	0	1.08517e-41	1.15814e-33	0	0	1.15467e-42	3.9709e-39	6.72426e-38	9.87996e-23	4.95508e-33	1.6815e-37	0.319742	1.94837e-41	1.17233e-41	1.30919e-39	1.929e-27	1.3324e-17	-/-	0.699247	0.644226	0.839403	0.806283	0.794831	0.766729	0.802926
93	0.821577	0.7766	0.810843	0.853636	0.855259	0.843926	0.8237	0.845871	0.845633	0.780101	0.750231	0.846487	0.733994	0.751181	0.643617	0.693549	0.701165	0.866764	0.811558	0.790065	-/-	0	7.00649e-44	1.70712e-24	0	0	2.55525e-33	0	9.22054e-43	1.37327e-43	3.08526e-36	4.96358e-36	6.86003e-23	3.4028e-38	6.93228e-34	0.319742	6.78558e-35	2.40351e-41	2.38641e-41	3.21157e-24	3.31656e-17	-/-	0.730801	0.635974	0.830002	0.821877	0.78986	0.77346	0.775496
94	0.78754	0.794963	0.815811	0.8673	0.85842	0.840015	0.838784	0.845982	0.84677	0.800053	0.743455	0.847146	0.744063	0.745374	0.465927	0.691483	0.705649	0.867199	0.923916	0.804517	-/-	5.60519e-45	0	1.48602e-25	0	0	1.46807e-37	0	0	5.07074e-41	9.44447e-41	2.54567e-34	4.97528e-18	4.07146e-28	2.96651e-35	0.160094	1.15826e-40	7.42688e-43	1.5281e-36	1.55386e-40	9.07623e-16	-/-	0.666692	0.666415	0.839403	0.836393	0.797886	0.766729	0.806013
95	0.805464	0.775983	0.808979	0.865073	0.857557	0.839394	0.832468	0.845623	0.844682	0.7645	0.745214	0.842527	0.741552	0.763162	0.679127	0.708886	0.704288	0.864797	0.798433	0.880651	-/-	0	2.33737e-42	1.87078e-24	0	0	2.50615e-30	0	2.8026e-45	1.13519e-41	1.69742e-36	4.04381e-37	2.12362e-24	3.96816e-30	2.56724e-30	0.319742	9.68297e-43	4.26297e-40	2.28801e-39	6.06606e-15	3.45737e-21	-/-	0.700958	0.635974	0.830002	0.835046	0.792537	0.766729	0.793102
96	0.831613	0.781553	0.810519	0.857036	0.858512	0.841794	0.837501	0.842209	0.846263	0.806866	0.738382	0.853508	0.749365	0.771166	0.632604	0.705348	0.701995	0.867743	0.877499	0.848098	1	5.60519e-45	1.48313e-41	2.02739e-23	0	0	1.92735e-36	0	0	2.8026e-45	0	4.39402e-33	3.58805e-20	3.39424e-32	1.31793e-34	0.00209613	9.55376e-37	2.10745e-35	2.23244e-37	1.68025e-19	4.0681e-14	0.0756705	0.757729	0.640441	0.830002	0.829011	0.800886	0.766729	0.796419
97	0.807259	0.776132	0.809523	0.842031	0.860695	0.838528	0.834172	0.842404	0.846955	0.776349	0.755037	0.863195	0.75656	0.748448	0.461528	0.698678	0.698301	0.866358	0.885327	0.873498	-/-	3.18095e-43	7.00649e-44	7.00308e-24	0	2.54546e-41	1.39963e-32	0	0	2.25749e-42	2.8026e-45	6.49814e-32	1.96633e-20	1.67998e-31	4.63461e-34	7.99282e-35	1.32689e-39	5.58877e-37	2.15383e-36	1.8009e-14	1.31863e-19	-/-	0.699247	0.635974	0.830002	0.797314	0.807128	0.766729	0.79682
98	0.808869	0.782983	0.810739	0.850245	0.858194	0.84185	0.83941	0.845029	0.847971	0.787112	0.74525	0.851431	0.743603	0.750654	0.603933	0.705322	0.705196	0.86657	0.933291	0.798398	-/-	1.12104e-44	1.89898e-40	1.68497e-21	0	0	9.13377e-36	0	0	7.14703e-37	5.3056e-41	8.74552e-35	3.8397e-19	2.12834e-28	1.24277e-33	0.319742	1.95999e-39	6.6463e-40	4.57999e-37	5.45064e-33	2.09244e-19	-/-	0.719535	0.611976	0.830002	0.808743	0.792537	0.766952	0.806013
99	0.774854	0.80116	0.824696	0.84914	0.858057	0.839616	0.833103	0.840636	0.84492	0.787812	0.739844	0.852232	0.746984	0.745531	0.643617	0.70438	0.704232	0.864689	0.926853	0.746256	-/-	8.40779e-45	1.24716e-43	1.77582e-22	0	0	2.89116e-39	0	0	3.50191e-38	6.52097e-38	1.53051e-32	2.28621e-21	2.16994e-33	5.6841e-33	0.319742	1.68156e-44	3.64486e-40	2.22009e-33	5.04677e-31	9.23417e-20	-/-	0.667976	0.666415	0.803948	0.818179	0.800886	0.766729	0.791574
100	0.812341	0.776185	0.807755	0.852032	0.862033	0.838256	0.842528	0.843073	0.847795	0.761617	0.742577	0.853652	0.739356	0.768053	0.747244	0.709771	0.70203	0.867185	0.921376	0.894044	-/-	0	2.32644e-41	1.14385e-27	0	0	8.26335e-33	0	3.81153e-43	1.45735e-43	8.54792e-44	3.41062e-35	6.12176e-24	2.02058e-25	2.95796e-29	5.25824e-13	1.42008e-41	8.70162e-38	3.31683e-38	7.8167e-20	2.92779e-12	-/-	0.711924	0.637054	0.830002	0.821877	0.805569	0.766729	0.793981
[truncated: 35 more columns]

## Sheet: sim-to-emp classification (2)
	simulation-to-empirical classification: Youden-index J																					simulation-to-empirical classification: Youden-index J - p-value against chance performance																					simulation-to-empirical classification: Youden-index J
	macaque																					macaque																					cat
instance	1D-1row-1or	1D-2row-1or	2D-1or	1D-1row-2or	1D-2row-2or	2D-2or	1D-1row-3or	1D-2row-3or	2D-4or	inverse-1D-1row-2or	inverse-1D-2row-2or	inverse-2D-2or	radial-1D-1row-2or	radial-1D-2row-2or	radial-2D-2or	static-1D-1row-2or	static-1D-2row-2or	static-2D-2or	random-1D-1row-2or	random-1D-2row-2or	random-2D-2or	1D-1row-1or	1D-2row-1or	2D-1or	1D-1row-2or	1D-2row-2or	2D-2or	1D-1row-3or	1D-2row-3or	2D-4or	inverse-1D-1row-2or	inverse-1D-2row-2or	inverse-2D-2or	radial-1D-1row-2or	radial-1D-2row-2or	radial-2D-2or	static-1D-1row-2or	static-1D-2row-2or	static-2D-2or	random-1D-1row-2or	random-1D-2row-2or	random-2D-2or	1D-1row-1or	1D-2row-1or	2D-1or	1D-1row-2or	1D-2row-2or	2D-2or	1D-1row-3or
1	0.598896	0.622585	0.253288	0.602053	0.670727	0.526247	0.648826	0.673047	0.578451	0.478421	0.251214	0	0.441161	0.43665	0	0.455725	0.463904	0.16972	0.6721	0.307055	-/-	0	4.2039e-45	5.99026e-27	0	0	2.19479e-37	0	0	5.60519e-45	1.55736e-33	3.00201e-24	-/-	1.7268e-36	1.15469e-34	-/-	9.021e-41	2.85865e-43	5.25324e-32	8.20402e-31	3.69549e-18	-/-	0.478112	0.488032	0.256054	0.468441	0.532456	0.493081	0.511989
2	0.627699	0.618596	0.265306	0.615301	0.686603	0.526147	0.60604	0.677084	0.577733	0.472242	0.309904	0	0.423488	0.432844	0	0.448524	0.466864	0.163291	0.689576	0.313547	-/-	0	3.01468e-40	2.26285e-25	0	0	1.85859e-39	0	0	0	2.80408e-30	1.91644e-26	-/-	3.36094e-38	1.1877e-39	-/-	1.04423e-39	2.52234e-44	2.6879e-30	1.35726e-36	1.61307e-14	-/-	0.493367	0.421304	0.256054	0.511271	0.574695	0.493081	0.466559
3	0.615862	0.614929	0.270498	0.611283	0.684165	0.527092	0.622874	0.66368	0.574827	0.49968	0.230226	0	0.385119	0.44258	0	0.455537	0.463418	0.165073	0.820772	0.206966	-/-	6.04226e-41	6.5861e-44	3.22939e-26	0	0	7.49414e-42	0	0	0	8.52313e-40	1.96445e-18	-/-	3.32664e-34	5.76079e-35	-/-	8.21455e-35	3.07374e-38	3.21178e-30	2.03314e-25	4.86205e-11	-/-	0.492452	0.498458	0.256054	0.492044	0.5896	0.496004	0.488301
4	0.616071	0.601592	0.25921	0.620322	0.680545	0.527331	0.612896	0.658861	0.578483	0.537092	0.293114	0	0.423775	0.441668	0	0.456236	0.466069	0.189589	0.828206	0.235017	-/-	5.46506e-44	6.0396e-43	3.51793e-25	0	0	1.12104e-44	0	0	0	1.40958e-38	2.41596e-27	-/-	2.79608e-35	4.07081e-38	-/-	4.18977e-40	1.70221e-40	7.6968e-31	0	2.06362e-12	-/-	0.485873	0.473922	0.256054	0.514458	0.515014	0.493081	0.477407
5	0.617391	0.590413	0.259678	0.63356	0.674845	0.525632	0.610075	0.672555	0.57746	0.525356	0.252518	0	0.419485	0.442433	0	0.468444	0.460205	0.185373	0.568395	0.208685	-/-	1.4013e-45	5.483e-41	2.60607e-24	0	0	3.22299e-44	0	0	2.95283e-37	1.61412e-38	3.09416e-20	-/-	5.33783e-34	7.2764e-36	-/-	5.01945e-42	3.64512e-39	1.7751e-34	8.19023e-24	1.55918e-14	-/-	0.480546	0.464168	0.256054	0.506398	0.51115	0.493081	0.466068
6	0.623442	0.59868	0.29039	0.614632	0.680396	0.526555	0.620473	0.674045	0.58066	0.470508	0.259917	0	0.392346	0.395506	0	0.454209	0.464525	0.163145	0.654216	0.233622	-/-	0	5.50766e-41	3.9549e-22	0	0	7.13777e-39	0	2.8026e-45	0	2.29699e-31	2.44583e-19	-/-	2.97919e-34	8.97355e-36	-/-	1.28771e-36	1.93379e-43	7.25915e-29	5.1947e-38	1.48767e-10	-/-	0.484457	0.471585	0.256054	0.495402	0.597372	0.493081	0.486835
7	0.633144	0.600772	0.261528	0.61883	0.668866	0.526945	0.612263	0.659528	0.578427	0.474236	0.302202	0	0.378291	0.444055	0	0.443592	0.467689	0.168662	0.831304	0.427813	-/-	0	3.65038e-42	2.2131e-26	0	1.4013e-45	1.52742e-43	0	0	0	2.5923e-28	8.91904e-22	-/-	2.36485e-32	2.08651e-34	-/-	1.06919e-42	0	1.20835e-31	7.56701e-43	3.03778e-15	-/-	0.503184	0.473922	0.256054	0.502391	0.523034	0.493081	0.46514
8	0.631038	0.591258	0.262534	0.640993	0.687216	0.525307	0.605947	0.672526	0.578122	0.500771	0.241702	0	0.41685	0.441482	0	0.466169	0.45935	0.156706	0.849215	0.407738	-/-	0	1.51034e-39	1.38642e-26	0	0	3.28604e-42	0	0	7.34561e-42	1.42696e-39	6.27626e-21	-/-	5.34269e-36	1.97318e-35	-/-	2.14539e-42	3.40992e-41	9.59007e-31	6.59574e-29	6.95615e-21	-/-	0.495212	0.464168	0.256054	0.526238	0.591151	0.493081	0.473861
9	0.648111	0.594003	0.268006	0.609937	0.692355	0.528385	0.640233	0.676024	0.578335	0.496124	0.254346	0	0.442198	0.438295	0	0.455457	0.47099	0.181756	0.363649	0.310766	-/-	0	1.11715e-38	4.80089e-26	0	0	4.70214e-40	0	0	0	1.3993e-35	5.02989e-24	-/-	9.02733e-40	4.03064e-35	-/-	5.82198e-37	2.35208e-41	1.8018e-30	1.884e-12	2.76314e-22	-/-	0.514872	0.413536	0.256054	0.484828	0.591032	0.493081	0.496104
10	0.600642	0.604037	0.258054	0.617062	0.680285	0.539227	0.61456	0.672313	0.578427	0.46304	0.304373	0	0.388296	0.411235	0	0.442712	0.468154	0.178546	0.419766	0.397648	-/-	0	3.24353e-38	3.20578e-26	0	0	1.54143e-44	0	0	0	5.03619e-33	1.39797e-18	-/-	1.5976e-27	5.3562e-36	-/-	2.6908e-40	1.4013e-45	4.38458e-32	1.53619e-17	1.99843e-15	-/-	0.468615	0.47427	0.256054	0.491316	0.597372	0.493081	0.477407
11	0.605369	0.608782	0.260256	0.658702	0.687527	0.521306	0.6149	0.661362	0.578742	0.491614	0.256426	0	0.415541	0.44219	0	0.448503	0.465904	0.162797	0.833871	0.235017	-/-	0	6.40702e-41	5.96893e-27	0	0	1.82169e-44	0	0	0	2.83645e-33	2.48755e-25	-/-	9.91426e-32	1.77307e-35	-/-	1.44175e-37	2.10195e-43	2.96979e-32	0	2.62325e-16	-/-	0.485906	0.474621	0.256054	0.553551	0.581944	0.493081	0.475681
12	0.58657	0.604961	0.267614	0.632377	0.678312	0.528696	0.615772	0.663426	0.582048	0.504591	0.24146	0	0.415977	0.383778	0	0.461907	0.46843	0.160531	0.640868	0.244343	-/-	0	3.73768e-40	6.08621e-27	0	0	2.45227e-43	0	0	0	3.81924e-32	7.81411e-18	-/-	8.69887e-32	1.7683e-32	-/-	2.45261e-38	2.03889e-42	7.56238e-33	8.36297e-24	2.51505e-13	-/-	0.466573	0.472681	0.256054	0.511775	0.595574	0.493081	0.477002
13	0.62839	0.587476	0.270648	0.636153	0.674924	0.532481	0.625079	0.674893	0.578644	0.457245	0.253711	0	0.429536	0.442967	0	0.452344	0.465253	0.168094	0.676203	0.370958	-/-	0	6.16571e-44	1.0437e-31	0	0	5.37824e-40	0	0	1.4013e-45	1.87232e-31	1.56942e-21	-/-	1.11774e-34	4.99409e-32	-/-	2.0459e-43	2.3305e-41	3.4461e-33	5.35551e-28	2.54422e-22	-/-	0.493367	0.464168	0.256054	0.527649	0.509352	0.500603	0.486835
14	0.635694	0.62168	0.29058	0.608289	0.684482	0.520006	0.619703	0.673274	0.582088	0.493215	0.256961	0	0.393212	0.442182	0	0.448152	0.467765	0.169573	0.496407	0.289277	-/-	0	1.61121e-41	2.04248e-28	0	0	1.8301e-37	0	0	0	1.22121e-33	3.39901e-21	-/-	4.03988e-33	2.74503e-34	-/-	7.1957e-38	1.00081e-41	1.36741e-36	1.5007e-22	2.96292e-17	-/-	0.503117	0.49609	0.205933	0.461149	0.515014	0.493081	0.477407
15	0.579693	0.615099	0.266432	0.61553	0.685393	0.519596	0.629141	0.664721	0.578015	0.425337	0.236325	0	0.421674	0.446588	0	0.455743	0.463967	0.186813	0.594972	0.232284	-/-	2.8026e-45	1.94949e-39	1.1983e-27	0	0	8.22562e-43	0	0	1.38729e-43	3.44774e-28	1.04428e-21	-/-	3.3141e-34	4.7405e-36	-/-	1.42358e-40	9.64093e-43	1.79906e-33	5.84384e-14	2.82419e-14	-/-	0.450142	0.490987	0.256054	0.492639	0.601236	0.493081	0.501132
16	0.647374	0.63219	0.261821	0.605527	0.678476	0.541554	0.639882	0.672279	0.581585	0.54045	0.251617	0	0.431445	0.439795	0	0.4609	0.464752	0.184887	0.624602	0.348281	-/-	5.60519e-45	1.4013e-45	5.65254e-27	0	0	0	0	0	4.2039e-44	3.61732e-36	1.61797e-22	-/-	4.17868e-38	1.50955e-38	-/-	7.9874e-44	5.1848e-44	4.45799e-35	3.07652e-25	1.42886e-19	-/-	0.517266	0.49759	0.256054	0.482895	0.558449	0.496676	0.508765
17	0.641168	0.606218	0.26421	0.625586	0.694718	0.530115	0.620033	0.674563	0.580938	0.497002	0.297489	0	0.391277	0.442852	0	0.447346	0.45964	0.168958	0.696031	0.244188	-/-	7.28675e-43	2.17261e-39	1.18825e-24	0	0	1.079e-43	0	0	0	1.93379e-43	8.6034e-23	-/-	3.42305e-32	1.08016e-36	-/-	9.54824e-40	3.57331e-42	1.02749e-27	3.35631e-20	3.39008e-17	-/-	0.511291	0.472334	0.256054	0.507532	0.59209	0.496676	0.493274
18	0.641105	0.577651	0.30313	0.612262	0.691137	0.521877	0.615718	0.676164	0.579121	0.495286	0.266779	0	0.385432	0.391389	0	0.463444	0.470757	0.184462	0.628513	0.256932	-/-	0	6.43056e-42	2.03169e-27	0	0	4.88263e-40	0	0	7.6651e-43	1.17511e-34	4.9367e-25	-/-	9.74747e-33	9.40951e-32	-/-	2.68026e-41	1.02553e-39	5.77875e-34	7.47199e-24	3.60951e-14	-/-	0.493367	0.400738	0.205933	0.487118	0.587802	0.493081	0.466559
19	0.633411	0.590835	0.257699	0.635196	0.677505	0.524079	0.59692	0.675639	0.573859	0.476923	0.296004	0	0.363461	0.442186	0	0.445277	0.4591	0.174997	0.837418	0.256015	-/-	0	3.48643e-42	2.16747e-27	0	3.5593e-43	4.46021e-40	0	0	7.10458e-43	1.61831e-33	5.20819e-23	-/-	8.83958e-33	2.64572e-33	-/-	1.28835e-41	1.31442e-42	4.39482e-37	2.49495e-36	7.84762e-18	-/-	0.503184	0.464917	0.256054	0.533372	0.595574	0.493081	0.468511
20	0.630666	0.600112	0.293283	0.629056	0.680608	0.525075	0.629508	0.670468	0.578706	0.478416	0.299826	0	0.388795	0.439885	0	0.462959	0.470932	0.15373	0.622979	0.302157	-/-	0	1.67315e-42	9.07928e-25	0	0	5.60519e-45	0	0	0	3.88453e-32	2.31383e-21	-/-	9.97846e-32	1.12798e-34	-/-	0	1.4013e-45	5.21556e-28	2.06763e-32	2.64434e-15	-/-	0.506677	0.473922	0.231675	0.526689	0.593604	0.493081	0.498322
21	0.605987	0.592751	0.256272	0.609611	0.681295	0.526748	0.61644	0.675858	0.578998	0.5114	0.249775	0	0.418492	0.443623	0	0.461598	0.469755	0.165887	0.550464	0.393066	-/-	5.60519e-45	7.03797e-40	2.45007e-26	0	0	1.25556e-41	0	0	0	1.51099e-34	1.74939e-28	-/-	5.82059e-35	4.15823e-37	-/-	1.22922e-41	1.14766e-42	4.08139e-32	5.52032e-31	6.72396e-22	-/-	0.476821	0.46993	0.256054	0.480074	0.597372	0.493081	0.466559
22	0.621258	0.606326	0.264908	0.631743	0.690367	0.523672	0.62909	0.665925	0.578777	0.48185	0.247426	0	0.434185	0.444294	0	0.456067	0.470051	0.15787	0.648126	0.208453	-/-	1.4013e-45	2.77695e-41	2.37177e-24	0	0	0	0	0	0	2.56137e-36	1.01777e-18	-/-	2.54873e-37	2.36249e-37	-/-	7.46172e-40	4.501e-40	1.16291e-27	2.71181e-13	2.83707e-12	-/-	0.493367	0.46258	0.256054	0.506855	0.581065	0.493081	0.488301
23	0.610226	0.600268	0.288687	0.6204	0.686542	0.531074	0.613638	0.672712	0.581257	0.531343	0.283604	0	0.393634	0.442263	0	0.453356	0.461703	0.169573	0.787918	0.214184	-/-	0	3.66525e-38	3.77311e-26	0	0	0	0	0	0	1.48954e-35	5.95926e-18	-/-	5.02515e-31	3.43792e-34	-/-	2.88175e-36	3.91116e-41	1.12017e-33	4.71677e-42	4.12476e-15	-/-	0.498858	0.46993	0.205933	0.515781	0.585756	0.496676	0.479386
24	0.607752	0.623216	0.299819	0.613123	0.68584	0.527698	0.615168	0.66388	0.580374	0.485534	0.257492	0	0.380908	0.447301	0	0.460151	0.464495	0.167343	0.637904	0.239887	-/-	0	1.40243e-36	3.79788e-28	0	0	3.36191e-39	0	0	5.60519e-45	3.40633e-33	5.88759e-22	-/-	1.53137e-31	1.12409e-35	-/-	9.94922e-44	1.01807e-37	1.6241e-30	4.26056e-25	5.48319e-15	-/-	0.489917	0.43028	0.205933	0.513537	0.585907	0.493081	0.478873
25	0.598452	0.63516	0.2717	0.63566	0.684068	0.541722	0.61242	0.675639	0.580665	0.478958	0.298551	0	0.387403	0.432454	0	0.485227	0.463085	0.171213	0.821741	0.236705	-/-	3.5593e-42	2.5868e-42	1.63212e-26	0	0	7.49118e-37	0	0	0	5.46399e-33	4.80065e-25	-/-	5.1958e-32	7.25186e-36	-/-	1.47602e-39	2.69131e-40	1.78767e-31	6.23448e-33	6.06023e-13	-/-	0.46877	0.511761	0.256054	0.519501	0.5896	0.496676	0.479386
26	0.614806	0.610056	0.263267	0.625759	0.692578	0.519327	0.606702	0.670459	0.575758	0.467684	0.284224	0	0.385772	0.4403	0	0.46642	0.461901	0.170205	0.714915	0.23162	-/-	0	3.31127e-42	9.94306e-28	0	0	9.24113e-40	0	0	0	2.13075e-37	5.73051e-21	-/-	2.5842e-34	9.3984e-36	-/-	3.64338e-44	3.00144e-41	5.68697e-33	8.51242e-36	6.04412e-13	-/-	0.485873	0.47449	0.256054	0.527466	0.597069	0.493081	0.466559
27	0.629525	0.589013	0.248401	0.602135	0.693353	0.527357	0.606509	0.677141	0.579253	0.510097	0.285547	0	0.380423	0.441853	0	0.459792	0.46436	0.169108	0.702977	0.151132	-/-	2.8026e-45	6.56318e-39	5.73076e-26	0	0	5.61005e-37	0	0	2.29533e-42	8.22643e-36	1.99704e-21	-/-	1.44168e-31	4.87368e-36	-/-	8.51346e-39	7.1447e-39	6.74274e-35	4.09561e-32	4.71424e-11	-/-	0.491464	0.464168	0.256054	0.468048	0.589718	0.496004	0.467534
28	0.6083	0.599533	0.25781	0.60374	0.681968	0.526049	0.607186	0.669754	0.581194	0.488396	0.310091	0	0.399256	0.446408	0	0.456903	0.465582	0.194194	0.643062	0.388614	-/-	2.8026e-45	2.13782e-40	9.25541e-27	0	0	6.60286e-39	0	2.52234e-44	0	5.57555e-37	3.46131e-24	-/-	1.04931e-32	5.49784e-36	-/-	1.09668e-39	5.75934e-43	8.52847e-35	3.82953e-30	8.49165e-19	-/-	0.491488	0.4065	0.256054	0.47103	0.595484	0.493081	0.473861
29	0.626952	0.632629	0.283943	0.616759	0.686635	0.527156	0.608594	0.676898	0.579769	0.470069	0.245793	0	0.42723	0.398018	0	0.439849	0.462748	0.185563	0.637724	0.307715	-/-	0	9.80909e-43	2.40449e-28	0	0	1.97709e-41	0	0	0	2.88521e-36	1.4364e-22	-/-	1.81445e-37	9.00833e-33	-/-	2.5296e-37	1.63599e-40	3.30147e-29	4.25963e-21	2.67596e-17	-/-	0.490773	0.507726	0.233877	0.492639	0.591151	0.493081	0.47341
30	0.591069	0.596856	0.28604	0.642398	0.678212	0.530583	0.627086	0.680519	0.581685	0.512054	0.314439	0	0.381427	0.442918	0	0.451267	0.461957	0.164968	0.823213	0.487947	-/-	4.80645e-43	2.22688e-38	6.93521e-27	0	0	0	0	0	1.92356e-41	1.90798e-34	1.59777e-22	-/-	1.63264e-31	1.75886e-36	-/-	2.16763e-39	2.38411e-39	1.0143e-32	5.96809e-32	4.59395e-23	-/-	0.466796	0.464917	0.233877	0.52685	0.510241	0.499598	0.492973
31	0.597212	0.614425	0.292639	0.609539	0.691534	0.536348	0.633792	0.661174	0.575127	0.520837	0.240742	0	0.42499	0.396703	0	0.453013	0.464313	0.185469	0.724061	0.240733	-/-	0	1.04257e-41	2.95348e-25	0	0	0	0	5.04467e-44	0	6.37769e-32	1.83058e-20	-/-	1.44969e-39	8.14257e-30	-/-	4.76947e-31	4.78261e-38	5.27842e-32	8.16541e-33	5.75919e-15	-/-	0.460846	0.487231	0.231675	0.510122	0.593664	0.496676	0.50349
32	0.634977	0.597317	0.264338	0.609313	0.679594	0.52972	0.623037	0.670655	0.579065	0.511611	0.270459	0	0.432322	0.441981	0	0.448181	0.463448	0.192973	0.6685	0.296496	-/-	0	4.91494e-40	3.60903e-27	0	0	0	0	0	0	9.2208e-35	1.32062e-25	-/-	1.2982e-38	2.7881e-33	-/-	5.46086e-42	1.68899e-40	1.88394e-33	3.63406e-28	3.55204e-13	-/-	0.503184	0.464917	0.256054	0.490348	0.510544	0.496676	0.492998
33	0.639949	0.632443	0.287949	0.645609	0.685022	0.530557	0.628748	0.674656	0.573218	0.474338	0.29485	0	0.419142	0.438874	0	0.462096	0.47168	0.190262	0.75274	0.264295	-/-	0	2.76897e-42	5.01016e-27	0	0	1.6922e-39	0	0	0	5.55548e-32	4.06911e-18	-/-	1.20168e-35	3.13882e-36	-/-	1.20265e-40	5.59118e-43	3.35904e-31	9.02109e-27	7.26761e-16	-/-	0.512969	0.49759	0.205933	0.541633	0.5896	0.496676	0.490615
34	0.628532	0.596835	0.282585	0.611931	0.684139	0.526679	0.618198	0.671816	0.577329	0.470869	0.289855	0	0.440312	0.43776	0	0.473271	0.458778	0.16579	0.51286	0.322699	-/-	0	1.36851e-41	4.01127e-26	0	0	5.14277e-43	0	0	0	4.26992e-32	2.45022e-21	-/-	2.11708e-37	3.33929e-39	-/-	8.73272e-39	1.05995e-39	1.4235e-33	3.30821e-22	5.02926e-22	-/-	0.492691	0.46993	0.233877	0.515208	0.587802	0.493081	0.477407
35	0.619579	0.596325	0.296349	0.633862	0.688636	0.527533	0.628383	0.655493	0.577473	0.520831	0.253077	0	0.428467	0.441061	0	0.469502	0.456392	0.151666	0.677729	0.342752	-/-	0	3.17254e-42	6.11747e-30	0	2.2701e-43	2.42132e-36	0	0	9.10844e-44	5.49933e-37	1.2803e-20	-/-	2.69977e-35	4.48513e-38	-/-	1.45875e-42	1.13341e-39	7.84222e-31	6.9733e-27	1.7388e-21	-/-	0.480546	0.464168	0.228109	0.532716	0.576161	0.493081	0.504657
36	0.609169	0.623741	0.259459	0.616742	0.686309	0.541923	0.602656	0.677022	0.580723	0.485267	0.247603	0	0.398919	0.434143	0	0.451472	0.466842	0.185002	0.619668	0.268964	-/-	0	7.28675e-44	4.66814e-23	0	0	1.3332e-41	0	0	0	1.48273e-32	1.65611e-26	-/-	1.2149e-27	1.88924e-38	-/-	4.90429e-37	4.74199e-41	7.08436e-35	3.46845e-26	1.8552e-14	-/-	0.482491	0.50385	0.256054	0.492522	0.597372	0.496676	0.467569
37	0.602734	0.612548	0.288836	0.633734	0.68105	0.516399	0.593228	0.67977	0.578035	0.507656	0.245496	0	0.408562	0.442351	0	0.453784	0.465351	0.167935	0.82674	0.56218	-/-	0	7.13261e-43	1.10611e-26	0	0	6.74613e-41	0	0	0	4.66277e-36	4.77928e-25	-/-	7.40591e-33	1.62492e-37	-/-	8.54792e-44	1.08002e-40	1.53361e-29	9.10844e-44	1.20594e-16	-/-	0.492694	0.428665	0.233877	0.5351	0.515097	0.493081	0.470076
38	0.612905	0.585488	0.262857	0.627363	0.68863	0.520515	0.608616	0.674132	0.579431	0.51504	0.253592	0	0.380972	0.441939	0	0.447927	0.463368	0.187748	0.550906	0.26198	-/-	0	1.49145e-39	1.68379e-26	0	0	9.9296e-42	0	0	8.40779e-45	1.54622e-39	3.02918e-26	-/-	1.2223e-29	1.53395e-33	-/-	8.40779e-45	5.7896e-41	1.62065e-32	1.91246e-28	2.68818e-16	-/-	0.482491	0.464168	0.256054	0.505866	0.584059	0.493081	0.468047
39	0.624771	0.609973	0.265436	0.610713	0.684003	0.527372	0.617842	0.675747	0.581306	0.519075	0.297905	0	0.419368	0.376691	0	0.469727	0.464668	0.169573	0.824579	0.242074	-/-	2.8026e-44	3.81433e-40	3.12653e-26	0	0	7.3429e-38	0	0	0	4.32328e-35	3.3588e-21	-/-	1.2115e-39	6.10311e-30	-/-	1.17248e-40	9.91279e-38	4.23048e-31	2.94707e-41	4.58627e-13	-/-	0.493367	0.496583	0.256054	0.487118	0.595484	0.493081	0.477407
40	0.623758	0.613207	0.267594	0.618151	0.681023	0.527815	0.616073	0.67472	0.580486	0.499523	0.278183	0	0.387685	0.448002	0.00192382	0.443954	0.46007	0.157485	0.551724	0.28373	-/-	0	3.78011e-39	6.47069e-27	0	0	1.10703e-43	0	0	0	3.73617e-32	9.83818e-27	-/-	4.78146e-32	2.61097e-38	0.0156252	2.57329e-40	1.10557e-40	3.83474e-30	2.75994e-22	3.15019e-15	-/-	0.493367	0.426808	0.256054	0.494997	0.591032	0.493081	0.479386
41	0.629712	0.599242	0.284099	0.606881	0.682181	0.527548	0.633388	0.676376	0.57948	0.514086	0.244647	0	0.396071	0.443342	0	0.447262	0.469425	0.173462	0.596145	0.315849	-/-	0	1.11852e-41	4.78832e-24	0	2.8026e-45	0	0	0	0	6.89579e-35	2.36891e-23	-/-	2.36569e-31	6.15886e-38	-/-	9.30098e-41	1.31162e-42	7.19046e-33	2.71785e-25	1.23203e-19	-/-	0.493713	0.464917	0.233877	0.490348	0.51363	0.496004	0.50349
42	0.616855	0.59951	0.283915	0.625332	0.692484	0.540235	0.640286	0.674973	0.581769	0.516951	0.237039	0	0.400849	0.435749	0	0.467539	0.4598	0.154831	0.393254	0.220752	-/-	0	2.09915e-41	5.28775e-27	0	0	6.54308e-41	0	0	0	3.98393e-39	1.87148e-20	-/-	6.43153e-33	1.88252e-35	-/-	2.8026e-45	8.18456e-41	3.33241e-27	3.41878e-16	3.02818e-16	-/-	0.48735	0.464917	0.233877	0.507532	0.589718	0.493081	0.52552
43	0.644413	0.601227	0.26858	0.623075	0.684517	0.523514	0.616265	0.661007	0.575931	0.51724	0.322583	0	0.393056	0.439897	0	0.4709	0.468344	0.184651	0.638159	0.230414	-/-	0	8.40779e-45	1.94302e-25	0	0	0	0	0	0	8.20939e-39	1.7355e-22	-/-	1.61264e-30	1.95838e-35	-/-	4.81766e-41	1.76844e-42	5.83565e-34	1.98393e-28	3.82041e-12	-/-	0.503184	0.46763	0.228109	0.49588	0.597372	0.493081	0.479386
44	0.628732	0.592246	0.260171	0.618572	0.682473	0.518829	0.624005	0.671896	0.578998	0.461324	0.24293	0	0.420014	0.438951	0	0.450896	0.468115	0.190814	0.646704	0.321812	-/-	0	1.97142e-40	8.2481e-27	0	0	2.42805e-39	0	0	2.8026e-45	2.206e-30	1.21384e-20	-/-	2.69663e-37	1.61996e-34	-/-	1.96417e-40	5.84972e-41	5.48358e-32	5.35926e-32	3.40795e-19	-/-	0.493367	0.46294	0.256054	0.492639	0.595574	0.493081	0.486835
45	0.60819	0.593188	0.291378	0.621957	0.678097	0.516719	0.662328	0.673068	0.573107	0.439465	0.253118	0	0.432068	0.436755	0	0.469149	0.470225	0.16839	0.521802	0.271424	-/-	0	8.5227e-42	7.90608e-29	0	0	2.39257e-39	0	4.2039e-45	0	6.81385e-34	6.14356e-23	-/-	5.45373e-35	1.302e-35	-/-	7.41287e-43	1.5084e-39	1.62249e-35	9.76702e-21	2.8609e-15	-/-	0.490949	0.464168	0.256054	0.517164	0.523034	0.493081	0.532432
46	0.642222	0.581993	0.256821	0.62184	0.685389	0.540681	0.6272	0.676415	0.581306	0.463106	0.249107	0	0.425778	0.440611	0	0.453918	0.469198	0.163254	0.534553	0.340012	-/-	0	1.01734e-42	2.2944e-25	0	0	6.41234e-42	0	0	1.25696e-42	1.19949e-31	6.46155e-20	-/-	5.61261e-35	1.4597e-38	-/-	3.38166e-39	3.13592e-40	3.82484e-27	5.40601e-27	4.66245e-18	-/-	0.503184	0.452545	0.256054	0.497374	0.593005	0.496676	0.492973
47	0.60912	0.606319	0.264277	0.631549	0.682386	0.526838	0.630077	0.672464	0.581292	0.464316	0.240593	0	0.385519	0.440945	0	0.460238	0.464971	0.174944	0.648848	0.189141	-/-	9.01595e-42	8.12133e-39	7.08335e-29	0	0	7.23937e-38	0	8.40779e-45	1.4013e-45	9.68496e-33	1.61652e-19	-/-	2.2249e-31	2.24604e-36	-/-	1.08829e-37	6.97365e-40	7.74735e-32	2.50614e-31	2.9512e-13	-/-	0.484423	0.421304	0.256054	0.507532	0.595955	0.493081	0.498009
48	0.619334	0.580994	0.263881	0.616603	0.680781	0.528255	0.592581	0.660524	0.582522	0.530515	0.310659	0	0.393541	0.437448	0	0.454485	0.464516	0.184644	0.622565	0.445068	-/-	3.78351e-44	1.58695e-37	4.15597e-24	0	0	3.25942e-42	0	6.7963e-43	9.66896e-44	7.96403e-36	9.0051e-26	-/-	4.58401e-34	1.88087e-37	-/-	7.75209e-39	1.89456e-42	7.85569e-31	6.50532e-25	4.78499e-27	-/-	0.495012	0.452545	0.256054	0.487118	0.513023	0.493081	0.466045
49	0.600427	0.592086	0.254475	0.638757	0.683925	0.528097	0.615993	0.660446	0.577634	0.533273	0.30672	0	0.394418	0.43457	0	0.451512	0.472748	0.169459	0.638649	0.405641	-/-	0	6.00283e-40	7.00647e-24	0	4.2039e-45	9.66896e-44	0	0	0	2.97843e-36	6.33287e-24	-/-	4.19599e-31	3.79662e-38	-/-	2.8026e-45	5.17053e-39	3.24289e-32	1.30732e-24	2.39771e-17	-/-	0.460846	0.464917	0.256054	0.535624	0.592079	0.493081	0.479386
50	0.605074	0.57601	0.262297	0.629264	0.688608	0.52798	0.633559	0.673952	0.575621	0.446818	0.274464	0	0.435898	0.438734	0	0.460306	0.472599	0.171407	0.830405	0.380366	-/-	0	4.39585e-40	6.87789e-28	0	0	2.67676e-41	0	0	0	1.99995e-34	1.17973e-24	-/-	7.73547e-37	4.26208e-34	-/-	1.71519e-42	1.10964e-38	2.60423e-35	1.61755e-36	1.12429e-20	-/-	0.472675	0.452545	0.256054	0.528054	0.5896	0.493081	0.501132
51	0.636705	0.596151	0.260586	0.610574	0.677248	0.52365	0.626833	0.670111	0.580715	0.485154	0.290398	0	0.392123	0.435413	0	0.442711	0.467755	0.167535	0.80878	0.24512	-/-	0	1.69935e-38	5.85708e-26	0	0	1.12978e-40	0	0	2.66247e-44	7.7533e-37	3.11345e-19	-/-	3.61878e-31	1.53922e-32	-/-	7.30161e-41	5.94151e-42	7.9505e-29	1.24448e-35	6.0656e-20	-/-	0.503184	0.406852	0.256054	0.484828	0.51115	0.493081	0.492973
52	0.624063	0.598777	0.275829	0.63814	0.685438	0.519972	0.609296	0.677009	0.57865	0.49066	0.313645	0	0.447013	0.435143	0	0.45246	0.468052	0.177012	0.824863	0.34134	-/-	0	1.13505e-43	1.52129e-27	0	0	8.22562e-43	0	0	2.66247e-44	2.45524e-32	1.97073e-17	-/-	7.97785e-39	2.22106e-35	-/-	3.45426e-40	2.08435e-40	2.33955e-29	2.79981e-37	5.3255e-22	-/-	0.487964	0.46258	0.228109	0.52685	0.586311	0.493081	0.467534
53	0.627896	0.613118	0.246877	0.607337	0.687785	0.520786	0.623993	0.677047	0.581008	0.473628	0.246566	0	0.390337	0.393223	0	0.461823	0.468924	0.156419	0.585202	0.168567	-/-	0	1.23707e-41	3.56699e-24	0	0	1.299e-42	0	0	0	1.80021e-35	5.4968e-25	-/-	2.00504e-33	3.86214e-30	-/-	5.33904e-39	8.08269e-42	1.90829e-28	3.80639e-30	5.59398e-11	-/-	0.493367	0.4858	0.256054	0.484152	0.581897	0.493081	0.492973
54	0.605187	0.608832	0.257765	0.618881	0.687169	0.527641	0.616567	0.676235	0.57897	0.496898	0.240638	0	0.414005	0.377352	0	0.462538	0.464732	0.164131	0.483898	0.308908	-/-	3.25718e-41	3.93642e-40	2.46691e-29	0	0	0	0	0	0	4.61527e-35	3.73916e-18	-/-	9.17423e-36	2.07039e-29	-/-	1.62228e-41	2.8026e-45	4.34891e-31	8.82018e-25	3.17504e-18	-/-	0.476072	0.428665	0.256054	0.501245	0.595807	0.493081	0.477407
55	0.630343	0.599257	0.261969	0.612001	0.691646	0.527528	0.615881	0.670805	0.58035	0.526041	0.257641	0	0.427353	0.435021	0	0.467948	0.463495	0.169717	0.659271	0.283017	-/-	0	5.9978e-39	3.54655e-27	0	0	1.29074e-40	0	0	2.8026e-45	6.81264e-37	8.68588e-27	-/-	1.01499e-33	1.60756e-34	-/-	6.13027e-38	2.05177e-38	5.47897e-34	2.47311e-31	1.85021e-16	-/-	0.493646	0.464168	0.256054	0.495697	0.576441	0.493081	0.477407
56	0.619942	0.588405	0.274338	0.628794	0.676532	0.524943	0.6155	0.680222	0.582861	0.437828	0.28522	0	0.42858	0.439232	0	0.467985	0.468447	0.161524	0.623896	0.264347	-/-	0	9.05712e-40	3.79657e-24	0	0	0	0	0	0	2.07283e-32	2.46487e-21	-/-	1.15067e-37	1.39361e-38	-/-	2.46629e-43	4.32441e-42	1.98192e-36	2.16582e-22	1.78086e-14	-/-	0.495012	0.464168	0.256054	0.526689	0.51363	0.493081	0.479003
57	0.622548	0.600085	0.256784	0.631898	0.6753	0.523864	0.623924	0.673345	0.57941	0.480168	0.23667	0	0.433636	0.397135	0	0.464042	0.469482	0.152393	0.828638	0.249898	-/-	0	4.49996e-40	2.63506e-28	0	0	3.75436e-41	0	0	0	1.55803e-29	1.18651e-21	-/-	1.0429e-35	5.10961e-29	-/-	4.56131e-40	1.27025e-40	1.78204e-30	4.02313e-42	5.19856e-17	-/-	0.489663	0.471026	0.256054	0.526474	0.597372	0.493081	0.491145
58	0.656681	0.596828	0.265197	0.621367	0.676218	0.525327	0.599592	0.672144	0.578539	0.500392	0.248631	0	0.39629	0.44169	0	0.469966	0.466153	0.168307	0.668006	0.212847	-/-	0	4.4362e-40	6.48895e-32	0	0	2.0974e-37	0	0	7.70714e-44	7.99404e-39	3.9542e-25	-/-	1.60353e-30	6.34813e-35	-/-	8.72269e-40	1.83764e-39	9.71933e-31	6.30107e-36	8.28023e-14	-/-	0.518372	0.470277	0.256054	0.507054	0.597372	0.493081	0.469489
59	0.638571	0.621754	0.26546	0.604965	0.686724	0.528868	0.642869	0.675311	0.580841	0.473803	0.241852	0	0.435099	0.425431	0	0.456667	0.46758	0.168721	0.675481	0.198567	-/-	0	0	4.52935e-30	0	0	2.95674e-43	0	0	0	3.8148e-33	4.43141e-17	-/-	1.51451e-35	4.24651e-37	-/-	4.48017e-38	1.64232e-42	7.62479e-33	7.11269e-33	3.30005e-21	-/-	0.503184	0.49609	0.256054	0.465664	0.515014	0.496004	0.519523
60	0.622735	0.59399	0.266072	0.659969	0.686305	0.525986	0.611095	0.675823	0.580938	0.488442	0.304893	0	0.422887	0.378734	0	0.460253	0.464329	0.161999	0.654914	0.586591	-/-	0	1.88881e-41	2.44419e-29	0	0	2.158e-43	0	0	6.77107e-42	1.53522e-32	8.59239e-21	-/-	4.14716e-34	3.84479e-29	-/-	1.11801e-39	7.053e-40	5.13072e-28	7.16681e-27	1.54446e-17	-/-	0.495359	0.470277	0.256054	0.553401	0.584059	0.493081	0.466725
61	0.63784	0.603247	0.293396	0.636675	0.680736	0.522402	0.610708	0.671986	0.574901	0.472289	0.282885	0	0.28902	0.389703	0	0.459722	0.46859	0.169815	0.81238	0.238523	-/-	0	1.82184e-39	1.99046e-27	0	0	6.22457e-42	0	0	0	1.08291e-31	1.48477e-24	-/-	7.7716e-21	3.00679e-32	-/-	6.59008e-40	9.32368e-41	7.06039e-34	2.1754e-36	9.38202e-14	-/-	0.511291	0.46258	0.228109	0.5363	0.597372	0.493081	0.468047
62	0.58154	0.632181	0.284039	0.604892	0.685445	0.520783	0.615605	0.676856	0.578336	0.501826	0.298281	0	0.420374	0.43348	0	0.465162	0.45908	0.16601	0.44468	0.287335	-/-	3.43038e-42	1.34272e-41	2.76822e-24	0	0	3.31612e-36	0	0	0	8.33168e-34	1.00055e-21	-/-	3.53885e-32	9.9839e-35	-/-	3.76389e-42	2.07587e-37	3.13913e-32	2.47064e-21	1.39622e-16	-/-	0.454012	0.49759	0.233877	0.459022	0.573364	0.493081	0.486251
63	0.594353	0.599442	0.289118	0.639004	0.662818	0.533587	0.62017	0.674736	0.581263	0.533728	0.307983	0	0.400775	0.441703	0	0.470436	0.473466	0.167189	0.831305	0.242355	-/-	2.94273e-43	1.66869e-38	1.37693e-23	0	0	0	0	0	0	5.39005e-38	5.86364e-22	-/-	3.44407e-31	6.06874e-36	-/-	1.98844e-42	6.07547e-40	8.07705e-29	2.63851e-34	3.10702e-15	-/-	0.469182	0.464917	0.256054	0.528379	0.527311	0.500603	0.481502
64	0.628489	0.603483	0.298758	0.61356	0.688854	0.5273	0.617807	0.66673	0.581743	0.547372	0.251052	0	0.395156	0.438744	0	0.473872	0.470191	0.15915	0.778092	0.46575	-/-	3.6714e-43	2.3568e-37	3.61869e-26	0	0	7.2307e-41	0	0	0	3.4556e-42	1.55486e-21	-/-	3.97516e-31	5.92922e-35	-/-	1.0094e-40	3.07627e-41	6.61724e-29	4.60094e-21	8.92218e-20	-/-	0.493367	0.413536	0.228109	0.515208	0.576161	0.496676	0.477407
65	0.60133	0.61858	0.252475	0.614583	0.684029	0.524615	0.618621	0.66594	0.579641	0.528532	0.239963	0	0.383588	0.433714	0	0.459548	0.462857	0.155586	0.687253	0.192337	-/-	0	0	1.45859e-27	0	0	1.65878e-39	0	0	0	4.51736e-35	1.78125e-24	-/-	1.82907e-31	6.4032e-35	-/-	8.27222e-38	3.12055e-37	3.57143e-31	4.15478e-27	6.44448e-13	-/-	0.486623	0.498458	0.256054	0.507054	0.5896	0.493081	0.477407
66	0.608906	0.603007	0.289111	0.605135	0.677453	0.52599	0.616751	0.670021	0.57882	0.488165	0.270939	0	0.410091	0.441737	0	0.465964	0.464279	0.158608	0.617211	0.254658	-/-	5.60519e-45	5.10088e-39	9.68417e-25	0	0	5.73625e-37	0	0	0	3.75574e-35	3.12407e-23	-/-	2.05328e-32	4.74729e-38	-/-	5.12217e-41	0	3.62102e-32	1.43923e-27	6.47193e-15	-/-	0.490949	0.46258	0.233877	0.47103	0.511002	0.493081	0.477407
67	0.630642	0.580636	0.264564	0.636074	0.685896	0.529187	0.612365	0.674873	0.581436	0.491115	0.25101	0	0.41459	0.439956	0	0.450827	0.464942	0.191706	0.549529	0.272534	-/-	4.11982e-43	1.86754e-39	2.78627e-26	0	0	1.33907e-37	0	0	0	7.22852e-35	4.43034e-22	-/-	5.42249e-35	9.82004e-34	-/-	6.07323e-42	7.31422e-41	1.12609e-33	3.30388e-28	2.13396e-17	-/-	0.493367	0.400738	0.256054	0.533353	0.597372	0.496676	0.479003
68	0.630867	0.594682	0.2901	0.616643	0.685896	0.538649	0.628141	0.67668	0.582181	0.491704	0.286981	0	0.430693	0.43916	0	0.46715	0.459665	0.156963	0.556953	0.38623	-/-	2.52234e-44	2.21405e-43	9.64715e-23	0	1.26117e-44	0	0	0	0	2.87446e-31	1.10073e-24	-/-	1.94934e-36	2.08484e-37	-/-	1.13624e-40	4.19566e-40	6.70719e-31	9.40784e-31	6.06189e-22	-/-	0.508983	0.473922	0.233877	0.501245	0.597372	0.493081	0.486908
69	0.615934	0.597115	0.27195	0.616336	0.682457	0.540831	0.621463	0.66553	0.579416	0.508489	0.281495	0	0.406117	0.434916	0	0.476708	0.464145	0.157301	0.36346	0.366275	-/-	0	1.22048e-38	2.46505e-27	0	0	8.40779e-45	0	0	0	6.5005e-38	4.73198e-23	-/-	2.06227e-30	1.57949e-34	-/-	9.77546e-42	1.22823e-39	1.12365e-28	1.4958e-20	5.23771e-17	-/-	0.486833	0.46993	0.256054	0.495068	0.594896	0.493081	0.487084
70	0.595599	0.600445	0.288464	0.640752	0.684091	0.53451	0.641375	0.663693	0.575617	0.520332	0.271273	0	0.414011	0.441444	0	0.453247	0.467368	0.16355	0.838213	0.237262	-/-	0	2.8026e-45	3.1892e-21	0	0	1.58244e-37	0	0	1.72964e-39	8.93743e-34	4.29048e-24	-/-	4.21995e-32	1.21572e-37	-/-	1.74308e-37	6.55924e-37	1.36018e-30	2.42117e-37	1.73215e-16	-/-	0.479426	0.4065	0.205933	0.529006	0.595491	0.499598	0.496104
71	0.621649	0.606111	0.252193	0.63026	0.686983	0.524618	0.618457	0.667426	0.578899	0.481682	0.253742	0	0.413143	0.437698	0	0.448381	0.456124	0.15548	0.823824	0.34387	-/-	0	5.60519e-45	5.49181e-28	0	0	3.60212e-40	0	0	0	1.27123e-32	4.86269e-21	-/-	2.56019e-29	2.94074e-35	-/-	1.25318e-40	2.67119e-39	4.51189e-31	6.7694e-34	4.89975e-22	-/-	0.492192	0.47427	0.256054	0.514504	0.581661	0.493081	0.482647
72	0.645674	0.629163	0.259674	0.605663	0.683451	0.526186	0.607989	0.662709	0.578525	0.486724	0.29953	0	0.386222	0.410726	0	0.45787	0.463619	0.189383	0.495211	0.300268	-/-	0	1.04742e-39	2.36572e-24	0	0	2.08565e-36	0	0	4.2039e-44	3.82836e-36	8.1556e-21	-/-	1.14881e-30	4.44339e-32	-/-	1.215e-36	1.01793e-38	7.89669e-32	5.622e-25	7.83247e-16	-/-	0.517262	0.499958	0.256054	0.501243	0.591666	0.496004	0.468989
73	0.6293	0.600426	0.265508	0.62831	0.686895	0.544738	0.615865	0.657424	0.580476	0.45528	0.260084	0	0.430725	0.434964	0	0.457403	0.46317	0.163942	0.852086	0.221078	-/-	0	4.73715e-40	4.17724e-25	0	0	5.34035e-42	0	5.60519e-45	0	2.07803e-33	1.017e-26	-/-	6.1266e-33	1.94881e-33	-/-	7.76782e-41	3.21878e-42	5.49997e-32	2.8026e-45	3.33826e-15	-/-	0.493367	0.468689	0.256054	0.513052	0.578751	0.495868	0.483848
74	0.633584	0.601702	0.296468	0.629771	0.682639	0.525766	0.608118	0.672211	0.579884	0.488165	0.288919	0	0.433464	0.434456	0	0.453039	0.466962	0.17151	0.463207	0.255825	-/-	0	1.44166e-40	3.85287e-28	0	0	1.21741e-40	0	0	0	3.46081e-36	2.39589e-23	-/-	9.76637e-35	2.4367e-33	-/-	9.48022e-39	3.22579e-42	1.44442e-29	8.30955e-23	1.28711e-14	-/-	0.506464	0.473922	0.228109	0.513052	0.597271	0.493081	0.473861
75	0.581387	0.631936	0.260408	0.624099	0.692496	0.528215	0.613946	0.663278	0.572645	0.521497	0.267555	0	0.425497	0.440779	0	0.458444	0.464192	0.161236	0.82463	0.4475	-/-	0	0	5.17341e-28	0	0	8.07581e-40	0	0	0	9.06997e-36	3.52074e-23	-/-	2.75567e-33	7.3194e-39	-/-	2.55084e-40	5.35629e-39	1.61944e-31	4.84242e-31	5.31488e-18	-/-	0.459575	0.49759	0.256054	0.492639	0.589718	0.493081	0.483734
76	0.63336	0.581096	0.256344	0.617249	0.683206	0.534071	0.617288	0.674782	0.579111	0.551099	0.295451	0	0.381692	0.446597	0	0.467932	0.466877	0.174063	0.612876	0.316592	-/-	0	4.79897e-37	2.16287e-25	0	0	7.42786e-41	0	0	0	7.26875e-37	8.93929e-24	-/-	1.76931e-31	4.0611e-41	-/-	2.02553e-39	1.45735e-43	2.52926e-33	5.08742e-29	5.00695e-17	-/-	0.508059	0.400738	0.256054	0.51398	0.514084	0.500603	0.489593
77	0.621493	0.59151	0.289094	0.636159	0.685655	0.528812	0.606407	0.677305	0.575608	0.503714	0.315654	0	0.378769	0.437903	0	0.464481	0.467893	0.18883	0.482756	0.374999	-/-	1.96182e-44	2.8026e-45	3.23152e-28	0	0	1.88124e-36	0	0	0	2.35593e-39	9.96351e-21	-/-	4.63998e-29	2.05014e-34	-/-	8.55714e-40	5.11089e-40	1.6487e-32	9.23151e-26	2.69954e-20	-/-	0.480546	0.470277	0.233877	0.518824	0.57785	0.496676	0.468047
78	0.619037	0.620063	0.258114	0.617304	0.680393	0.520949	0.603881	0.676953	0.582101	0.503027	0.290641	0	0.383305	0.441326	0	0.47694	0.459936	0.16332	0.803831	0.217154	-/-	0	1.97723e-41	1.52205e-24	0	0	1.80082e-39	0	0	0	2.34998e-39	1.10425e-18	-/-	3.7839e-25	1.00114e-36	-/-	4.13888e-41	9.50795e-41	4.74832e-32	1.96509e-35	2.08833e-14	-/-	0.495012	0.498458	0.256054	0.492522	0.597372	0.493081	0.461838
79	0.62592	0.601956	0.256708	0.628773	0.685818	0.543117	0.623087	0.675483	0.578544	0.456121	0.249718	0	0.401402	0.437985	0	0.474438	0.463886	0.168654	0.529712	0.309438	-/-	0	2.79171e-39	6.83425e-27	0	0	3.13548e-39	0	0	4.06377e-44	5.43016e-25	1.20503e-23	-/-	5.27971e-30	1.05623e-34	-/-	4.07638e-42	1.9015e-35	9.07826e-31	5.13058e-26	2.72019e-15	-/-	0.493367	0.470277	0.256054	0.527649	0.515097	0.493081	0.48643
80	0.627317	0.618372	0.297925	0.596569	0.689733	0.522938	0.60576	0.675521	0.57948	0.501669	0.251304	0	0.396817	0.440693	0	0.452781	0.466061	0.189006	0.47916	0.337944	-/-	0	6.5861e-44	4.12349e-24	0	0	6.30584e-43	0	0	5.92735e-41	7.95754e-38	6.09026e-25	-/-	1.54159e-35	2.11995e-34	-/-	2.10562e-40	3.19151e-40	1.94069e-31	1.33816e-23	4.5255e-18	-/-	0.483897	0.49609	0.205933	0.495697	0.578682	0.493081	0.469489
81	0.631272	0.586834	0.264423	0.617266	0.6801	0.522569	0.617345	0.675954	0.582227	0.48832	0.292059	0	0.42303	0.396865	0	0.449457	0.466091	0.163664	0.627273	0.333183	-/-	0	1.82169e-43	3.11537e-27	0	2.10195e-43	2.8026e-45	0	0	4.2039e-45	6.78466e-36	8.35432e-22	-/-	3.09016e-33	3.05377e-30	-/-	1.92843e-38	1.22396e-39	2.29403e-31	1.11262e-22	2.92476e-21	-/-	0.51752	0.464168	0.256054	0.492522	0.595574	0.493081	0.477407
82	0.634744	0.601455	0.268232	0.609014	0.686134	0.534528	0.615993	0.664267	0.58049	0.531285	0.252144	0	0.418911	0.438134	0	0.467844	0.462387	0.187391	0.480753	0.338301	-/-	4.47014e-43	1.60391e-39	1.18011e-25	0	0	4.34403e-44	0	0	8.78264e-41	1.87628e-40	1.53297e-21	-/-	5.12881e-37	1.17681e-41	-/-	1.02289e-39	8.6341e-41	3.77842e-32	4.11486e-16	4.17319e-21	-/-	0.449314	0.470277	0.256054	0.48708	0.5896	0.493081	0.490045
83	0.630412	0.616214	0.26541	0.615421	0.677195	0.533323	0.612524	0.675354	0.581925	0.520796	0.298577	0	0.350495	0.437548	0	0.469372	0.470481	0.15638	0.788814	0.295807	-/-	0	6.3619e-43	5.26302e-30	0	0	1.54143e-44	0	0	0	7.92557e-34	1.98131e-20	-/-	5.65368e-25	2.32909e-34	-/-	2.92856e-38	2.14259e-42	1.29697e-29	5.60282e-32	1.37803e-12	-/-	0.493367	0.498458	0.256054	0.487118	0.51115	0.496676	0.478552
84	0.642474	0.587475	0.284741	0.630684	0.691075	0.520496	0.626258	0.671987	0.57314	0.53023	0.248165	0	0.393072	0.43995	0	0.451513	0.467373	0.169319	0.781013	0.333463	-/-	0	1.24077e-40	3.19699e-25	0	0	7.02516e-40	0	0	0	1.49345e-30	3.02642e-24	-/-	1.1029e-29	6.26489e-35	-/-	5.03872e-38	1.86481e-35	1.21381e-32	8.79182e-31	1.88785e-21	-/-	0.504663	0.464168	0.233877	0.527649	0.5896	0.493081	0.498418
85	0.658261	0.632362	0.261394	0.618406	0.684284	0.544128	0.620963	0.675283	0.573739	0.503638	0.257309	0	0.442109	0.431465	0	0.460419	0.469697	0.184097	0.777603	0.259904	-/-	0	6.11163e-39	2.93401e-28	0	0	6.05361e-43	0	0	1.12104e-44	4.71427e-37	7.27718e-27	-/-	1.55376e-38	4.13434e-34	-/-	2.74234e-42	3.78351e-44	6.16267e-36	7.6125e-34	4.17087e-16	-/-	0.514872	0.511761	0.256054	0.507054	0.591666	0.496676	0.486835
86	0.630243	0.596553	0.262297	0.601998	0.685617	0.540177	0.635451	0.675016	0.578969	0.516424	0.25548	0	0.374061	0.440046	0	0.453799	0.466282	0.165371	0.820609	0.316646	-/-	4.2039e-45	1.94286e-39	7.06316e-26	0	1.17849e-42	3.20132e-40	0	1.4013e-45	0	1.14548e-34	1.38604e-18	-/-	6.25047e-32	4.86509e-38	-/-	2.64845e-42	4.11488e-39	3.12627e-30	4.86175e-39	2.20763e-17	-/-	0.493367	0.464168	0.256054	0.466247	0.515097	0.493081	0.517758
87	0.591353	0.604366	0.262444	0.616888	0.673962	0.535328	0.619197	0.673624	0.578514	0.494112	0.242853	0	0.4328	0.394374	0	0.458873	0.461867	0.182373	0.638518	0.345717	-/-	1.4013e-45	2.1964e-41	2.64022e-24	0	0	1.12104e-44	0	0	3.30706e-43	6.40803e-40	1.62833e-19	-/-	5.31301e-38	1.97339e-29	-/-	1.21498e-40	9.0608e-42	1.98055e-30	4.18477e-28	2.57902e-19	-/-	0.457874	0.475358	0.256054	0.49102	0.509352	0.500603	0.477407
88	0.638306	0.612627	0.261659	0.604709	0.693161	0.521542	0.621922	0.675557	0.583269	0.470866	0.303751	0	0.39526	0.408305	0	0.472347	0.462048	0.16398	0.656163	0.22873	-/-	0	3.39114e-43	6.61146e-24	0	0	4.35098e-38	0	0	0	2.89734e-38	2.26038e-23	-/-	4.8008e-31	9.99564e-36	-/-	2.62355e-39	3.41082e-40	1.77784e-33	6.91796e-30	4.77177e-10	-/-	0.515787	0.480892	0.256054	0.495491	0.5896	0.493081	0.490615
89	0.641899	0.595067	0.274615	0.634314	0.677847	0.538765	0.596063	0.668719	0.58035	0.509368	0.288736	0	0.382313	0.435334	0	0.455145	0.466069	0.168307	0.825101	0.181227	-/-	2.8026e-45	9.21352e-39	2.01431e-24	0	0	1.32311e-35	0	0	0	5.52574e-33	9.6691e-24	-/-	1.21817e-31	7.35317e-41	-/-	4.57664e-42	2.60997e-36	8.65419e-29	6.46213e-38	2.35827e-13	-/-	0.504663	0.464917	0.228109	0.518824	0.511002	0.493081	0.466032
90	0.598298	0.594111	0.285936	0.621766	0.684724	0.536322	0.633658	0.659878	0.577689	0.485589	0.247345	0	0.42319	0.440992	0	0.458607	0.46927	0.184496	0.489258	0.237758	-/-	2.83062e-43	7.30686e-40	3.52752e-27	0	0	9.92987e-39	0	1.03416e-42	0	2.60727e-33	1.1861e-21	-/-	2.83297e-38	3.91317e-32	-/-	2.69077e-38	9.80909e-45	3.85456e-33	2.07537e-19	6.667e-16	-/-	0.478112	0.464168	0.205933	0.495402	0.583741	0.500603	0.50349
91	0.652879	0.587848	0.273511	0.628829	0.677494	0.525798	0.641558	0.675752	0.579254	0.464611	0.29186	0	0.433235	0.382626	0	0.456243	0.464682	0.158662	0.692205	0.216947	-/-	0	3.44047e-41	6.51814e-26	0	0	5.2829e-43	0	0	2.8026e-45	1.60326e-39	4.16686e-19	-/-	5.56124e-35	1.93925e-32	-/-	1.4754e-38	6.83637e-41	3.51432e-29	1.32686e-32	2.06759e-11	-/-	0.516351	0.464168	0.228109	0.526238	0.597372	0.493081	0.527689
92	0.620843	0.608745	0.289005	0.635182	0.68401	0.527874	0.606363	0.65991	0.580895	0.489677	0.289286	0	0.431149	0.442483	0	0.46151	0.463568	0.163948	0.494006	0.266864	-/-	0	4.49617e-39	2.01341e-24	0	1.4013e-44	2.25803e-37	0	0	1.12104e-44	1.74453e-32	2.06279e-24	-/-	4.68554e-33	6.77623e-38	-/-	2.54476e-42	2.03749e-42	2.2854e-31	5.23748e-24	5.44872e-17	-/-	0.493367	0.474621	0.233877	0.527925	0.592079	0.493081	0.467534
93	0.652145	0.594732	0.259459	0.62072	0.68272	0.532726	0.5969	0.674017	0.57295	0.505428	0.282491	0	0.432207	0.449898	0	0.447149	0.463836	0.168929	0.456509	0.259253	-/-	0	1.68311e-40	8.12163e-28	0	0	7.04433e-42	0	7.00649e-44	0	2.95798e-33	8.82256e-26	-/-	6.05041e-40	2.52541e-34	-/-	2.60531e-35	2.68068e-42	1.14578e-31	8.93769e-24	1.10016e-16	-/-	0.514872	0.464168	0.256054	0.487118	0.587802	0.500603	0.468511
94	0.605711	0.620712	0.289144	0.650704	0.679061	0.524941	0.613285	0.674695	0.5805	0.532014	0.257989	0	0.396615	0.43709	0	0.442874	0.470795	0.16384	0.823645	0.329836	-/-	1.4013e-45	2.8026e-45	4.55683e-26	0	0	1.34729e-40	0	0	0	7.32708e-38	1.25914e-24	-/-	1.56107e-27	3.83654e-37	-/-	4.4281e-42	6.5861e-44	3.67991e-28	2.52234e-44	1.75053e-20	-/-	0.476072	0.498458	0.233877	0.532049	0.593604	0.493081	0.466559
95	0.628489	0.593197	0.262684	0.653592	0.685691	0.534338	0.6149	0.67677	0.571433	0.44774	0.30711	0	0.393728	0.371111	0	0.465348	0.46702	0.161646	0.552192	0.501854	-/-	0	1.29088e-41	5.3142e-27	0	0	8.71514e-39	0	0	2.55036e-43	1.04674e-29	2.65244e-22	-/-	8.9573e-31	2.73962e-30	-/-	1.09301e-43	6.78971e-41	8.6338e-28	3.72894e-25	7.91297e-26	-/-	0.509674	0.464168	0.256054	0.554163	0.5896	0.493081	0.479386
96	0.643879	0.603166	0.258993	0.641579	0.68593	0.527592	0.618405	0.667846	0.578854	0.524943	0.254048	0	0.382507	0.436676	0	0.462508	0.464228	0.186783	0.692302	0.421482	-/-	0	1.20864e-39	1.67881e-27	0	0	3.22299e-44	0	0	0	4.98202e-40	5.68141e-20	-/-	1.84873e-31	8.735e-36	-/-	1.87614e-39	2.01742e-36	4.73783e-31	5.93713e-30	2.30347e-18	-/-	0.510253	0.470277	0.256054	0.528061	0.595484	0.493081	0.477407
97	0.626339	0.593775	0.25272	0.613544	0.679299	0.521465	0.609279	0.676344	0.578981	0.482977	0.272353	0	0.386787	0.428129	0	0.455472	0.459314	0.184097	0.648005	0.437818	-/-	2.8026e-45	6.38151e-42	5.97553e-24	0	3.08286e-44	1.88514e-36	0	0	1.4013e-45	5.72185e-36	6.41602e-19	-/-	1.11228e-28	8.05696e-34	-/-	2.4067e-40	6.73223e-38	5.24572e-31	4.7531e-21	2.4618e-22	-/-	0.493367	0.464168	0.256054	0.492043	0.597372	0.493081	0.466068
98	0.623937	0.600642	0.256036	0.626288	0.683854	0.530088	0.607509	0.674851	0.582328	0.482386	0.256963	0	0.385759	0.435662	0	0.472375	0.468697	0.183318	0.839114	0.333233	-/-	0	7.8706e-40	5.1483e-25	0	0	8.40779e-45	0	0	8.56193e-43	1.67352e-36	6.29176e-24	-/-	1.72237e-30	1.51588e-34	-/-	1.40379e-40	1.01258e-41	7.27316e-30	1.08804e-34	3.05778e-19	-/-	0.484046	0.410492	0.256054	0.511775	0.5896	0.496676	0.466559
99	0.584217	0.6308	0.304923	0.606051	0.682444	0.520928	0.616985	0.666266	0.570748	0.485866	0.238328	0	0.443295	0.440844	0	0.46687	0.466802	0.176321	0.814273	0.16559	-/-	2.8026e-45	6.99192e-41	1.88088e-24	0	0	0	0	0	2.8026e-45	2.02511e-33	9.24131e-21	-/-	1.14748e-34	1.01584e-33	-/-	0	2.97005e-41	2.24952e-30	1.05892e-39	1.23073e-08	-/-	0.459302	0.498458	0.205933	0.465664	0.595484	0.493081	0.48348
100	0.634102	0.596208	0.263322	0.618009	0.687071	0.515957	0.639667	0.675818	0.580149	0.470979	0.245719	0	0.313472	0.3843	0	0.475857	0.467049	0.163675	0.811322	0.667075	-/-	0	1.10934e-40	1.162e-27	0	0	1.1446e-38	0	0	0	4.50954e-36	1.65615e-21	-/-	7.58679e-23	1.43901e-29	-/-	1.55124e-42	4.9048e-39	1.08788e-27	4.79159e-31	1.551e-15	-/-	0.503184	0.464917	0.256054	0.487118	0.601236	0.493081	0.497807
[truncated: 35 more columns]

## Sheet: sim-to-emp classification (3)
	simulation-to-empirical classification: classified fraction of empirical data																					simulation-to-empirical classification: classified fraction of empirical data
	macaque																					cat
instance	1D-1row-1or	1D-2row-1or	2D-1or	1D-1row-2or	1D-2row-2or	2D-2or	1D-1row-3or	1D-2row-3or	2D-4or	inverse-1D-1row-2or	inverse-1D-2row-2or	inverse-2D-2or	radial-1D-1row-2or	radial-1D-2row-2or	radial-2D-2or	static-1D-1row-2or	static-1D-2row-2or	static-2D-2or	random-1D-1row-2or	random-1D-2row-2or	random-2D-2or	1D-1row-1or	1D-2row-1or	2D-1or	1D-1row-2or	1D-2row-2or	2D-2or	1D-1row-3or	1D-2row-3or	2D-4or	inverse-1D-1row-2or	inverse-1D-2row-2or	inverse-2D-2or	radial-1D-1row-2or	radial-1D-2row-2or	radial-2D-2or	static-1D-1row-2or	static-1D-2row-2or	static-2D-2or	random-1D-1row-2or	random-1D-2row-2or	random-2D-2or
1	0.589805	0.497163	0.434929	0.524823	0.370833	0.348227	0.489894	0.465691	0.392642	0.385993	0.299823	0.074734	0.736259	0.736968	0.521099	0.825177	0.820479	0.424468	0.128103	0.102926	0	0.536164	0.435954	0.413627	0.424319	0.286164	0.309434	0.391719	0.392767	0.342977	0.343501	0.282495	0.0443396	0.700943	0.700943	0.522222	0.863103	0.845493	0.390985	0.12914	0.115199	0.000104822
2	0.542819	0.458333	0.420124	0.491578	0.435816	0.346631	0.566578	0.454787	0.395301	0.340692	0.325798	0.0799645	0.769858	0.746897	0.6	0.841046	0.814982	0.428369	0.146365	0.119415	0	0.467296	0.389099	0.413627	0.396646	0.353774	0.309434	0.450943	0.37369	0.342977	0.309434	0.299371	0.0520964	0.72327	0.717505	0.6	0.890776	0.828616	0.392977	0.147799	0.124738	0
3	0.552926	0.490426	0.414982	0.539184	0.40984	0.340426	0.542642	0.478369	0.398493	0.362855	0.291223	0.0781915	0.680674	0.716755	0.520124	0.824645	0.821543	0.421808	0.121454	0.11055	0	0.491824	0.424633	0.413627	0.427568	0.333857	0.307023	0.428512	0.406289	0.342977	0.32935	0.260482	0.0485325	0.708386	0.700943	0.522222	0.863103	0.845807	0.392977	0.106709	0.13218	0
4	0.561968	0.492996	0.428103	0.500621	0.39867	0.344592	0.558422	0.490691	0.391401	0.337145	0.289716	0.0730496	0.763653	0.737411	0.5	0.842553	0.816312	0.426507	0.14016	0.132181	0	0.498008	0.433753	0.413627	0.402935	0.307233	0.309434	0.450839	0.417505	0.342977	0.292138	0.25608	0.0443396	0.72327	0.700943	0.5	0.853669	0.834382	0.390985	0.124843	0.143082	0.000104822
5	0.561347	0.50328	0.430319	0.518706	0.385904	0.347074	0.561259	0.466046	0.392908	0.345479	0.296454	0.0719858	0.795567	0.728989	0.5	0.81445	0.829167	0.427039	0.172518	0.0977837	0	0.496017	0.440776	0.413627	0.419811	0.312683	0.309434	0.460901	0.393711	0.342977	0.314885	0.266143	0.0443396	0.72327	0.700943	0.5	0.818763	0.867505	0.390147	0.159644	0.097065	0
6	0.553457	0.508333	0.418617	0.543706	0.397872	0.346277	0.546809	0.460904	0.389007	0.37961	0.305851	0.0757979	0.715248	0.697252	0.56117	0.827659	0.818706	0.418972	0.188032	0.112943	0	0.492872	0.443816	0.413627	0.429455	0.319497	0.309434	0.437421	0.37956	0.342977	0.34717	0.291405	0.0485325	0.736478	0.727044	0.561426	0.863103	0.834382	0.382704	0.180398	0.143082	0.000104822
7	0.535816	0.492642	0.419326	0.48555	0.383954	0.347872	0.56711	0.490691	0.392731	0.381738	0.306915	0.079078	0.67961	0.690514	0.545567	0.85	0.811879	0.421809	0.13883	0.0870567	0	0.446646	0.433753	0.413627	0.39413	0.299581	0.309434	0.48543	0.418029	0.342977	0.347799	0.273795	0.0496855	0.718658	0.683333	0.546017	0.928407	0.818134	0.393396	0.124948	0.101572	0
8	0.541223	0.494149	0.426064	0.46055	0.425886	0.348138	0.576862	0.464007	0.392376	0.357447	0.279965	0.075	0.706028	0.725887	0.551862	0.817465	0.830763	0.419326	0.116844	0.104876	0	0.460273	0.440776	0.413627	0.377883	0.340671	0.309434	0.478512	0.387002	0.342977	0.307233	0.24696	0.0443396	0.710168	0.700943	0.556604	0.834067	0.874948	0.391405	0.100629	0.10283	0.000104822
9	0.514539	0.455496	0.415957	0.525177	0.420301	0.342642	0.504787	0.451064	0.397074	0.369149	0.300177	0.0756206	0.691223	0.736082	0.5	0.825709	0.80461	0.435816	0.120745	0.122961	0	0.435954	0.400839	0.413627	0.421384	0.33847	0.309434	0.407128	0.367296	0.342977	0.331971	0.282495	0.0443396	0.688889	0.700943	0.5	0.863103	0.825367	0.393396	0.159644	0.120545	0.000104822
10	0.577216	0.488032	0.428457	0.521986	0.402482	0.350621	0.554255	0.46117	0.392553	0.356206	0.316312	0.0750887	0.714716	0.645745	0.5	0.879078	0.812057	0.422872	0.143351	0.0923759	0	0.519392	0.433438	0.413627	0.424214	0.319497	0.309434	0.450839	0.377358	0.342977	0.329665	0.287736	0.0471698	0.738155	0.678092	0.5	0.959224	0.842243	0.393396	0.153983	0.11478	0
11	0.578812	0.48023	0.421188	0.463741	0.415691	0.344592	0.538564	0.485372	0.396897	0.400621	0.297429	0.0777482	0.786791	0.733865	0.374379	0.840869	0.816755	0.423227	0.149734	0.12234	0	0.519916	0.4326	0.413627	0.369811	0.336268	0.309434	0.430189	0.418029	0.342977	0.368658	0.268553	0.0525157	0.72327	0.700943	0.349266	0.889308	0.834067	0.392977	0.124423	0.143082	0
12	0.61445	0.494415	0.419326	0.515337	0.4	0.344858	0.555497	0.476773	0.386613	0.343528	0.263475	0.0784575	0.751862	0.659929	0.470035	0.809397	0.810638	0.421986	0.13945	0.135195	0	0.574948	0.445702	0.413627	0.4174	0.321908	0.309434	0.45325	0.4	0.342977	0.306604	0.235535	0.0525157	0.722746	0.69979	0.472537	0.83543	0.828616	0.391405	0.157023	0.140671	0.000104822
13	0.542199	0.500355	0.4125	0.489096	0.396365	0.341312	0.542465	0.459486	0.394149	0.357358	0.297518	0.0748227	0.768617	0.734397	0.5	0.832801	0.816578	0.42633	0.0822695	0.113032	0	0.467296	0.440776	0.413627	0.406918	0.315409	0.303459	0.437421	0.37914	0.342977	0.326415	0.266143	0.0443396	0.72327	0.700943	0.5	0.890776	0.834382	0.393396	0.0830189	0.138889	0
14	0.530231	0.49734	0.413475	0.527482	0.392465	0.346011	0.548404	0.461259	0.385727	0.424468	0.30328	0.0754433	0.705763	0.732801	0.5	0.840691	0.810816	0.423138	0.159663	0.13023	0	0.445807	0.434696	0.379245	0.437421	0.307233	0.309434	0.450839	0.377358	0.342977	0.380922	0.282495	0.0443396	0.727463	0.700943	0.5	0.865619	0.842243	0.393396	0.17935	0.143082	0
15	0.608067	0.486082	0.416312	0.520479	0.401418	0.350887	0.525887	0.480231	0.396631	0.369681	0.289184	0.0802305	0.787766	0.716046	0.53883	0.821897	0.820656	0.43094	0.105142	0.12961	0	0.568134	0.424214	0.413627	0.422956	0.313732	0.309434	0.422013	0.406289	0.342977	0.336688	0.260482	0.0496855	0.72327	0.700943	0.532809	0.83543	0.836792	0.393396	0.147694	0.143082	0.000104822
16	0.511791	0.481383	0.422518	0.510106	0.451862	0.347872	0.520656	0.461082	0.386791	0.358688	0.288298	0.0778369	0.766844	0.729787	0.33422	0.828369	0.818528	0.429433	0.119947	0.109752	0	0.438994	0.432285	0.413627	0.416143	0.374948	0.307233	0.420126	0.377358	0.342977	0.314256	0.257233	0.0485325	0.72327	0.700943	0.339099	0.868868	0.828616	0.393396	0.117191	0.120755	0
17	0.524557	0.501241	0.42695	0.504344	0.416489	0.346631	0.556649	0.464894	0.390957	0.400355	0.313918	0.0796099	0.696631	0.731472	0.6	0.844149	0.833688	0.425089	0.0944149	0.138121	0	0.444549	0.446017	0.413627	0.406918	0.32044	0.307233	0.460797	0.392348	0.342977	0.37631	0.290147	0.052935	0.715304	0.700943	0.6	0.908281	0.887841	0.393396	0.103354	0.144969	0
18	0.525975	0.493706	0.404167	0.518972	0.418972	0.344592	0.551241	0.449379	0.397606	0.366401	0.296188	0.0785461	0.663209	0.657979	0.55461	0.80523	0.805851	0.431738	0.123759	0.110638	0	0.467296	0.434277	0.379245	0.416562	0.336268	0.309434	0.450943	0.367296	0.342977	0.319497	0.266143	0.0496855	0.69979	0.68522	0.557757	0.807757	0.809119	0.393396	0.15891	0.139099	0
19	0.533156	0.511879	0.429521	0.482535	0.398493	0.348404	0.589628	0.457801	0.396897	0.422074	0.328457	0.0776596	0.733777	0.737677	0.5	0.847518	0.813741	0.426241	0.174557	0.119415	0	0.446646	0.442977	0.413627	0.389518	0.321908	0.309434	0.493816	0.367296	0.342977	0.389832	0.299371	0.0525157	0.784277	0.700943	0.5	0.908595	0.837945	0.393396	0.142767	0.143082	0
20	0.540514	0.49016	0.410106	0.474114	0.405496	0.350089	0.533688	0.468351	0.394592	0.364539	0.31055	0.0765957	0.730053	0.697074	0.5	0.823138	0.804433	0.423582	0.176152	0.106472	0	0.459748	0.433753	0.377149	0.378302	0.331237	0.309434	0.41782	0.392767	0.342977	0.333857	0.287736	0.0485325	0.73805	0.695388	0.5	0.86174	0.803145	0.391405	0.160482	0.120755	0
21	0.560106	0.490692	0.433688	0.540514	0.4	0.343528	0.549823	0.454876	0.395656	0.383865	0.306206	0.0765071	0.816578	0.725443	0.5	0.825177	0.808156	0.429965	0.145833	0.0969858	0	0.503669	0.438574	0.413627	0.437631	0.319497	0.309434	0.450943	0.367296	0.342977	0.3413	0.291405	0.0485325	0.72327	0.700943	0.5	0.86174	0.818134	0.393396	0.157023	0.115199	0.000104822
22	0.549557	0.506117	0.41906	0.505319	0.426152	0.348759	0.536436	0.477039	0.39211	0.333865	0.300709	0.0740248	0.752748	0.722163	0.503901	0.825	0.806294	0.42633	0.0806738	0.125532	0	0.467296	0.45304	0.413627	0.411111	0.33805	0.309434	0.428512	0.403878	0.342977	0.297694	0.282495	0.0443396	0.721698	0.700943	0.505765	0.863103	0.831132	0.391405	0.110168	0.126415	0.000104822
23	0.578723	0.49406	0.414007	0.496365	0.419858	0.344769	0.55922	0.466401	0.388298	0.35266	0.31383	0.0767731	0.761347	0.736968	0.518262	0.834043	0.826507	0.42305	0.23555	0.113652	0	0.516247	0.438574	0.379245	0.401677	0.331971	0.307233	0.454088	0.392767	0.342977	0.318239	0.299057	0.0509434	0.755451	0.700943	0.524423	0.874528	0.86174	0.393396	0.17956	0.143082	0.000104822
24	0.557092	0.454433	0.406826	0.503989	0.412411	0.343262	0.55266	0.475886	0.388918	0.382979	0.288741	0.0755319	0.685195	0.717376	0.613209	0.829965	0.818972	0.426684	0.150089	0.115426	0	0.480818	0.379979	0.379245	0.409329	0.328616	0.309434	0.441929	0.4	0.342977	0.343501	0.263732	0.0471698	0.715723	0.700943	0.638574	0.852935	0.834067	0.393396	0.172327	0.143082	0.000104822
25	0.582181	0.469858	0.413209	0.49734	0.410195	0.348582	0.562057	0.457801	0.386436	0.413475	0.319592	0.0795213	0.746365	0.749557	0.593174	0.773493	0.82367	0.426773	0.184397	0.100798	0	0.519916	0.411635	0.413627	0.396855	0.333857	0.307233	0.454088	0.367296	0.342977	0.374109	0.299371	0.052935	0.755556	0.717505	0.593606	0.743711	0.850943	0.393396	0.151468	0.131656	0
26	0.564716	0.507004	0.424202	0.468351	0.416667	0.349734	0.563387	0.468617	0.389628	0.396188	0.315514	0.0731383	0.69344	0.727216	0.506826	0.795567	0.827394	0.429167	0.153457	0.12961	0	0.498008	0.450105	0.413627	0.376625	0.321698	0.309434	0.450943	0.392767	0.342977	0.355975	0.299057	0.0430818	0.722642	0.700943	0.508281	0.780084	0.869182	0.393396	0.142453	0.143082	0.000104822
27	0.542996	0.506915	0.443617	0.543794	0.416933	0.341046	0.564894	0.456915	0.391755	0.387766	0.314007	0.075	0.65727	0.737323	0.5	0.836968	0.81977	0.421986	0.13289	0.127039	0	0.468449	0.440776	0.413627	0.439832	0.336059	0.307023	0.451992	0.374948	0.342977	0.348952	0.299057	0.0485325	0.694445	0.700943	0.5	0.850629	0.850943	0.392977	0.141719	0.124948	0
28	0.567819	0.47961	0.432979	0.535993	0.406206	0.347606	0.576241	0.468174	0.39016	0.393262	0.321099	0.0768617	0.702837	0.726773	0.413387	0.834397	0.815248	0.423848	0.15922	0.0988475	0	0.501677	0.431761	0.413627	0.443606	0.328407	0.309434	0.478512	0.392767	0.342977	0.357023	0.299371	0.0485325	0.727463	0.700943	0.40608	0.874948	0.834382	0.384696	0.133753	0.115199	0.000104822
29	0.548936	0.467642	0.42695	0.521277	0.425621	0.344858	0.567908	0.454433	0.391489	0.384309	0.298936	0.0751773	0.774645	0.674379	0.603369	0.862855	0.824202	0.430762	0.114007	0.139273	0	0.481132	0.410482	0.405975	0.422956	0.340671	0.309434	0.478092	0.367296	0.342977	0.353145	0.280294	0.0471698	0.72327	0.698113	0.581027	0.944654	0.861426	0.393396	0.12914	0.145073	0
30	0.592731	0.50789	0.419592	0.487855	0.391401	0.340957	0.526862	0.442021	0.387677	0.371365	0.322872	0.0816489	0.696543	0.733599	0.576418	0.855674	0.827482	0.418794	0.124645	0.0913121	0	0.52956	0.442977	0.405975	0.39109	0.311216	0.304822	0.425786	0.352201	0.342977	0.32935	0.299371	0.0496855	0.722642	0.700943	0.59979	0.87652	0.869182	0.391405	0.106813	0.110901	0
31	0.584752	0.496543	0.411968	0.512589	0.41445	0.347163	0.518883	0.483067	0.398493	0.362234	0.303369	0.0745567	0.775089	0.681915	0.5	0.829078	0.818883	0.429255	0.109309	0.125355	0	0.531132	0.436792	0.377149	0.40566	0.325891	0.307233	0.418344	0.418029	0.342977	0.31761	0.291405	0.0443396	0.72327	0.707442	0.5	0.863103	0.845493	0.393396	0.101153	0.143082	0.000104822
32	0.53289	0.504167	0.422429	0.528103	0.390071	0.346277	0.535461	0.467376	0.39477	0.400266	0.278546	0.0772163	0.739007	0.733688	0.5	0.839628	0.822784	0.422429	0.131206	0.0960106	0	0.446646	0.442977	0.413627	0.427778	0.309015	0.307233	0.430294	0.401677	0.342977	0.357652	0.249686	0.0513627	0.705765	0.700943	0.5	0.874528	0.837946	0.390985	0.140985	0.115199	0
33	0.52367	0.477305	0.415514	0.465426	0.412677	0.339273	0.528457	0.452128	0.395833	0.392553	0.30789	0.0819149	0.798582	0.741667	0.48484	0.827837	0.804433	0.425443	0.133511	0.143174	0	0.438155	0.432285	0.379245	0.374633	0.333857	0.307233	0.429455	0.367296	0.342977	0.353564	0.275996	0.0496855	0.72327	0.705765	0.486373	0.852935	0.809119	0.390985	0.131132	0.154088	0.000104822
34	0.541223	0.492199	0.429255	0.505851	0.412943	0.34406	0.549734	0.463209	0.388564	0.389628	0.312589	0.0742021	0.742465	0.668706	0.5	0.786259	0.832624	0.427128	0.138032	0.118262	0	0.477883	0.438574	0.405975	0.403878	0.336268	0.309434	0.450839	0.377358	0.342977	0.349371	0.290147	0.0443396	0.717505	0.673899	0.5	0.780084	0.874948	0.393396	0.138574	0.129036	0.000104822
35	0.556294	0.501241	0.4125	0.480053	0.43617	0.340071	0.525975	0.493706	0.393528	0.3875	0.28945	0.077039	0.761082	0.731738	0.5	0.808067	0.841401	0.42172	0.119149	0.12695	0	0.496017	0.440776	0.386897	0.385011	0.344864	0.309434	0.412788	0.428616	0.342977	0.360273	0.263732	0.0459119	0.72327	0.700943	0.5	0.818134	0.896017	0.390881	0.134172	0.133019	0.000104822
36	0.572872	0.4625	0.430319	0.531826	0.411791	0.347961	0.576418	0.453901	0.3875	0.393262	0.285461	0.0734043	0.726507	0.744415	0.532979	0.857624	0.815426	0.428635	0.121454	0.136436	0	0.501572	0.40325	0.413627	0.425367	0.319497	0.307233	0.466352	0.366876	0.342977	0.359434	0.255975	0.0443396	0.72956	0.700943	0.527358	0.887317	0.828616	0.393396	0.112159	0.143082	0
37	0.586613	0.473493	0.418883	0.47961	0.395922	0.34672	0.586613	0.452571	0.39344	0.357713	0.296277	0.0740248	0.718085	0.72367	0.516489	0.829787	0.820213	0.425	0.16516	0.111613	0	0.52956	0.40325	0.405975	0.385849	0.306499	0.309434	0.471908	0.369916	0.342977	0.318344	0.268553	0.0443396	0.717086	0.700943	0.52065	0.863103	0.827778	0.393396	0.12935	0.113732	0.000104822
38	0.567465	0.499025	0.416667	0.511968	0.423404	0.342642	0.566401	0.45789	0.392287	0.360372	0.29539	0.0784575	0.708954	0.731472	0.536791	0.840869	0.824291	0.42828	0.12633	0.138209	0	0.501572	0.440776	0.413627	0.406499	0.339623	0.309434	0.464151	0.367296	0.342977	0.328721	0.266981	0.0525157	0.732809	0.700943	0.541509	0.881971	0.852935	0.393396	0.151468	0.143501	0
39	0.545656	0.477394	0.426684	0.517908	0.404876	0.346011	0.55062	0.450266	0.388209	0.35984	0.319858	0.0768617	0.776596	0.647872	0.526773	0.809043	0.820479	0.422961	0.134663	0.124645	0	0.467296	0.42327	0.413627	0.416562	0.328407	0.309434	0.450839	0.366876	0.342977	0.31761	0.299371	0.0485325	0.72327	0.682704	0.519602	0.828616	0.845493	0.393396	0.124948	0.143082	0
40	0.547606	0.449114	0.416844	0.539273	0.412855	0.343085	0.554521	0.451684	0.386259	0.352039	0.293085	0.0722518	0.745567	0.717908	0.350798	0.850532	0.830851	0.424557	0.104521	0.0995567	0	0.467296	0.384486	0.413627	0.431866	0.33847	0.309434	0.454088	0.367296	0.340566	0.318344	0.261216	0.0430818	0.755556	0.700943	0.322956	0.928407	0.869182	0.391405	0.125052	0.115199	0
41	0.544238	0.500089	0.424025	0.531028	0.388741	0.341401	0.517908	0.457979	0.391223	0.356915	0.285638	0.0731383	0.709486	0.719858	0.581472	0.841578	0.807535	0.424114	0.15328	0.11773	0	0.467925	0.442977	0.405975	0.427778	0.311426	0.307023	0.418344	0.376939	0.342977	0.315409	0.255975	0.0430818	0.736478	0.700943	0.585849	0.914465	0.81153	0.393396	0.157023	0.122537	0
42	0.556383	0.498848	0.427837	0.504521	0.416312	0.356028	0.495745	0.461259	0.390957	0.405231	0.284308	0.0788121	0.704344	0.742465	0.514716	0.810816	0.831472	0.422429	0.128812	0.114096	0	0.481761	0.442977	0.405975	0.406918	0.336059	0.309434	0.403878	0.37956	0.342977	0.373585	0.257233	0.0525157	0.714885	0.700943	0.514151	0.818134	0.870021	0.391405	0.159015	0.111321	0
43	0.520301	0.519149	0.412234	0.525709	0.406294	0.348936	0.555496	0.486347	0.399379	0.358422	0.315603	0.0761525	0.716844	0.656383	0.539805	0.805585	0.810106	0.428989	0.124202	0.123936	0	0.446646	0.460482	0.386897	0.427254	0.319497	0.309434	0.454088	0.416247	0.345178	0.31761	0.287736	0.0485325	0.737631	0.671279	0.537631	0.809119	0.828616	0.393396	0.131447	0.126415	0.000104822
44	0.541933	0.508422	0.431915	0.517908	0.406383	0.350089	0.541312	0.466844	0.395656	0.395124	0.300798	0.0808511	0.793351	0.738298	0.5	0.834575	0.812766	0.427039	0.148404	0.113564	0	0.467296	0.443187	0.413627	0.422956	0.321908	0.309434	0.437421	0.392348	0.342977	0.356813	0.291405	0.0551363	0.72327	0.700943	0.5	0.874528	0.828616	0.390985	0.14979	0.120755	0
45	0.565603	0.496543	0.416578	0.480851	0.384486	0.342021	0.48484	0.463475	0.397163	0.39406	0.292731	0.0781915	0.779255	0.741135	0.470301	0.810461	0.806649	0.42367	0.123582	0.147961	0	0.509853	0.440776	0.413627	0.384067	0.299581	0.309434	0.385325	0.387002	0.342977	0.364046	0.26457	0.0520964	0.72327	0.700943	0.472641	0.825367	0.815723	0.393396	0.151467	0.147379	0
46	0.524202	0.516578	0.429699	0.478014	0.407624	0.34867	0.523848	0.45461	0.388209	0.378635	0.289894	0.075	0.744592	0.734574	0.5	0.828812	0.807979	0.426684	0.136879	0.120745	0	0.446646	0.456918	0.413627	0.387946	0.329665	0.307233	0.425786	0.367296	0.342977	0.336059	0.258071	0.0471698	0.720545	0.700943	0.5	0.863103	0.812369	0.392977	0.14717	0.123375	0.000104822
47	0.563652	0.451064	0.423227	0.49805	0.395213	0.345301	0.518528	0.464716	0.391401	0.393085	0.281028	0.0759752	0.767908	0.73484	0.550887	0.813918	0.818617	0.427482	0.157713	0.125355	0	0.505136	0.389099	0.413627	0.406918	0.317715	0.309434	0.410168	0.387002	0.342977	0.355975	0.251153	0.0485325	0.777359	0.700943	0.555556	0.807757	0.845493	0.393396	0.156289	0.141405	0.000104822
48	0.554876	0.512766	0.423404	0.512943	0.386348	0.339982	0.585816	0.486436	0.382713	0.407358	0.317908	0.0753546	0.706383	0.674202	0.435018	0.840869	0.819415	0.431383	0.120833	0.10328	0	0.47065	0.456918	0.413627	0.416562	0.307757	0.309434	0.453145	0.415828	0.340566	0.383228	0.287736	0.0443396	0.731866	0.673899	0.436897	0.902306	0.836268	0.393396	0.152411	0.133333	0
49	0.580762	0.508067	0.432979	0.471897	0.409397	0.342553	0.55523	0.488918	0.393972	0.357358	0.320479	0.0756206	0.783511	0.738741	0.447784	0.856649	0.801596	0.424911	0.113918	0.141135	0	0.531132	0.442977	0.413627	0.386478	0.3326	0.309434	0.454088	0.418029	0.342977	0.318239	0.290461	0.0443396	0.752306	0.700943	0.460587	0.887317	0.803145	0.393396	0.12914	0.138365	0.000104822
50	0.578103	0.508777	0.427305	0.489894	0.414273	0.343085	0.520479	0.461082	0.398138	0.381915	0.267642	0.074734	0.763298	0.679344	0.498227	0.834486	0.800621	0.428103	0.140426	0.095656	0	0.522222	0.456918	0.413627	0.404507	0.333857	0.309434	0.422013	0.39088	0.342977	0.351782	0.237946	0.0443396	0.72327	0.677044	0.498323	0.880294	0.809119	0.393396	0.120545	0.115199	0
51	0.528901	0.473936	0.428014	0.524379	0.393351	0.347872	0.52695	0.4625	0.389805	0.389096	0.311879	0.081117	0.705408	0.746454	0.598138	0.852748	0.813032	0.432447	0.14672	0.136436	0	0.446646	0.430922	0.413627	0.421384	0.312998	0.309434	0.425786	0.367296	0.342977	0.355241	0.287736	0.0551363	0.727044	0.700943	0.596436	0.916981	0.842243	0.393396	0.140566	0.141195	0.000104822
52	0.547518	0.508422	0.406826	0.490337	0.416667	0.350798	0.55922	0.450621	0.392908	0.376241	0.324025	0.0723404	0.735638	0.746011	0.5	0.852482	0.812677	0.423848	0.117287	0.114805	0	0.477359	0.45304	0.386897	0.39109	0.32956	0.309434	0.451992	0.361845	0.342977	0.33805	0.299371	0.0430818	0.700943	0.700943	0.5	0.862159	0.828616	0.393396	0.101153	0.120755	0.000104822
53	0.541312	0.489539	0.435638	0.529078	0.425798	0.345567	0.528192	0.455762	0.389184	0.388032	0.283954	0.0749113	0.704433	0.678989	0.515957	0.823936	0.808688	0.427128	0.159397	0.108422	0	0.467296	0.422013	0.413627	0.425577	0.338994	0.309434	0.425786	0.376101	0.342977	0.349371	0.251153	0.0443396	0.727044	0.709539	0.510482	0.842348	0.818134	0.391405	0.17935	0.127358	0
54	0.563121	0.471897	0.427571	0.519149	0.402216	0.344238	0.551862	0.451241	0.393085	0.415248	0.30266	0.0762411	0.801064	0.660638	0.510461	0.826419	0.806117	0.416401	0.163918	0.118528	0	0.501468	0.40325	0.413627	0.412264	0.317296	0.309434	0.450839	0.366876	0.342977	0.380608	0.291405	0.0485325	0.72327	0.696646	0.506394	0.852935	0.829665	0.390566	0.155975	0.13826	0
55	0.54211	0.497961	0.424645	0.499468	0.428014	0.346454	0.555142	0.468351	0.38883	0.360195	0.288564	0.0749113	0.768972	0.747163	0.5	0.816312	0.824202	0.422429	0.136348	0.121188	0	0.467086	0.440776	0.413627	0.398113	0.336478	0.309434	0.450839	0.392767	0.342977	0.32044	0.263732	0.0471698	0.72327	0.706709	0.5	0.802725	0.858386	0.390985	0.12914	0.134696	0.000104822
56	0.554344	0.500532	0.448138	0.476773	0.391667	0.343528	0.558599	0.44406	0.387677	0.356472	0.312943	0.0761525	0.778635	0.730496	0.5	0.812677	0.809663	0.424379	0.12766	0.120479	0	0.47065	0.440776	0.413627	0.378302	0.31174	0.309434	0.466247	0.352201	0.342977	0.326205	0.287736	0.0485325	0.72327	0.700943	0.5	0.809119	0.818134	0.391405	0.125157	0.143082	0
57	0.549645	0.497163	0.42961	0.492731	0.395479	0.344592	0.534929	0.461082	0.396011	0.374557	0.288741	0.0791667	0.759929	0.6875	0.504433	0.81977	0.812234	0.425798	0.155762	0.114982	0	0.501887	0.440461	0.413627	0.395702	0.319497	0.309434	0.422432	0.37914	0.345178	0.333857	0.260482	0.0485325	0.72327	0.702725	0.501363	0.845493	0.818973	0.391405	0.127463	0.111321	0
58	0.502926	0.488475	0.420567	0.512589	0.396188	0.341312	0.560372	0.461436	0.392996	0.374379	0.294858	0.0792553	0.713652	0.730408	0.504255	0.81117	0.815603	0.42367	0.146454	0.145833	0	0.427044	0.43826	0.413627	0.40912	0.319497	0.309434	0.450105	0.377358	0.342977	0.342662	0.268553	0.0520964	0.737631	0.700943	0.501048	0.783019	0.828616	0.392977	0.142872	0.169811	0
59	0.527482	0.484043	0.424734	0.54016	0.398404	0.337411	0.512323	0.46055	0.390426	0.35	0.294326	0.079078	0.758599	0.756294	0.535372	0.818883	0.814982	0.430142	0.150887	0.154344	0	0.446646	0.434696	0.413627	0.438994	0.307233	0.307023	0.402725	0.388155	0.342977	0.313103	0.262055	0.0496855	0.72327	0.72327	0.533753	0.83543	0.834067	0.393396	0.144759	0.170964	0
60	0.548936	0.488032	0.413918	0.458865	0.431738	0.347163	0.54273	0.460993	0.390248	0.370922	0.320213	0.0781028	0.803014	0.658954	0.5	0.830319	0.819503	0.424113	0.13484	0.0968972	0	0.470335	0.43826	0.413627	0.369392	0.339623	0.309434	0.44109	0.380818	0.342977	0.346331	0.299371	0.0485325	0.72327	0.694445	0.5	0.863417	0.834382	0.392977	0.134696	0.110901	0
61	0.525975	0.506915	0.414096	0.471188	0.399291	0.341401	0.561879	0.460816	0.399291	0.379344	0.314184	0.0792553	0.664273	0.654344	0.523848	0.829167	0.809397	0.431649	0.174113	0.126684	0	0.444549	0.45304	0.386897	0.382285	0.319497	0.309434	0.464151	0.367296	0.342977	0.336059	0.299057	0.0525157	0.736059	0.690881	0.561321	0.867505	0.828616	0.393396	0.140356	0.143082	0.000104822
62	0.602039	0.480408	0.427216	0.528369	0.4375	0.348582	0.568262	0.446454	0.390248	0.354167	0.325532	0.0773936	0.782979	0.689007	0.5	0.798316	0.829521	0.424734	0.110284	0.126684	0	0.556709	0.432285	0.405975	0.433229	0.359539	0.309434	0.488155	0.354193	0.342977	0.318344	0.299371	0.0513627	0.72327	0.698428	0.5	0.807757	0.867505	0.389413	0.139727	0.143082	0
63	0.591312	0.499025	0.41977	0.497606	0.379965	0.343617	0.547518	0.460106	0.390869	0.389096	0.32766	0.0814716	0.727571	0.740425	0.535461	0.806649	0.799291	0.426596	0.135372	0.125887	0	0.538784	0.442977	0.413627	0.405765	0.295597	0.303459	0.445073	0.377358	0.342977	0.346541	0.299371	0.0496855	0.728512	0.700943	0.531866	0.818134	0.784696	0.393396	0.124528	0.143082	0.000104822
64	0.542199	0.456649	0.409752	0.499468	0.436347	0.347872	0.54805	0.473493	0.388741	0.386968	0.301418	0.072961	0.705142	0.736436	0.5	0.766046	0.804699	0.428014	0.109574	0.0851064	0	0.467296	0.400839	0.386897	0.403878	0.344864	0.307233	0.450839	0.403878	0.342977	0.361111	0.282495	0.0431866	0.727463	0.700943	0.5	0.756289	0.81782	0.392977	0.134801	0.0927673	0.000104822
65	0.588564	0.485816	0.435106	0.510638	0.411702	0.345035	0.549291	0.476507	0.391401	0.416046	0.294326	0.0740248	0.739273	0.74539	0.5	0.83094	0.82367	0.421365	0.10789	0.13289	0	0.533124	0.424633	0.413627	0.40912	0.333857	0.309434	0.450839	0.403878	0.342977	0.383648	0.264256	0.0443396	0.749161	0.700943	0.5	0.870021	0.850943	0.391405	0.124528	0.136373	0.000104822
66	0.571277	0.501064	0.418528	0.531294	0.39539	0.348138	0.550798	0.460461	0.393351	0.363032	0.298582	0.0781028	0.813209	0.725266	0.5	0.820213	0.829698	0.428103	0.154787	0.115691	0	0.509853	0.45304	0.405975	0.443606	0.312264	0.309434	0.450839	0.392558	0.342977	0.324319	0.266143	0.052935	0.72327	0.700943	0.5	0.821174	0.845283	0.391405	0.156813	0.143082	0
67	0.538653	0.490071	0.422695	0.472075	0.410372	0.345035	0.564982	0.458688	0.388209	0.396809	0.296188	0.0767731	0.79539	0.733422	0.527482	0.836879	0.817465	0.424645	0.124291	0.113918	0.00035461	0.467296	0.434277	0.413627	0.386792	0.319497	0.307233	0.466247	0.37914	0.342977	0.364465	0.268553	0.0485325	0.72327	0.700943	0.521488	0.890776	0.839727	0.390985	0.12914	0.141509	0.000209644
68	0.536082	0.502216	0.416312	0.519592	0.410372	0.352128	0.54078	0.44211	0.385638	0.386525	0.321897	0.0759752	0.704078	0.732624	0.527748	0.793794	0.831826	0.418972	0.15656	0.111968	0	0.471384	0.433753	0.405975	0.412264	0.319497	0.309434	0.437631	0.352621	0.342977	0.343501	0.299371	0.0471698	0.698847	0.700943	0.535535	0.754927	0.852935	0.391405	0.17935	0.133857	0
69	0.567376	0.491933	0.419858	0.518085	0.410904	0.351862	0.560461	0.475886	0.39273	0.354255	0.306738	0.0756206	0.777305	0.742819	0.453369	0.797606	0.818706	0.418883	0.112411	0.0983156	0	0.517505	0.438574	0.413627	0.428616	0.332704	0.309434	0.476415	0.410063	0.342977	0.314256	0.280084	0.0443396	0.727358	0.700943	0.45021	0.775681	0.845493	0.391405	0.138889	0.115199	0
70	0.593174	0.479433	0.416312	0.491135	0.414096	0.343972	0.503103	0.481028	0.399025	0.402216	0.30266	0.0727837	0.808422	0.726064	0.602571	0.85266	0.811525	0.424202	0.138918	0.13422	0	0.539518	0.431761	0.379245	0.400943	0.322327	0.304822	0.407128	0.4	0.345178	0.357652	0.266143	0.0430818	0.72327	0.700943	0.600105	0.871069	0.828616	0.392977	0.115933	0.140671	0.000104822
71	0.550887	0.488918	0.433954	0.496099	0.425532	0.344149	0.551507	0.480674	0.392819	0.368085	0.286791	0.079344	0.670745	0.723493	0.480142	0.839982	0.825532	0.413475	0.135461	0.108865	0	0.494235	0.433438	0.413627	0.405765	0.337736	0.309434	0.460063	0.394969	0.342977	0.338679	0.257233	0.052935	0.684172	0.700943	0.47956	0.874528	0.863103	0.388994	0.147275	0.120755	0.000104822
72	0.50789	0.471365	0.433333	0.512677	0.409574	0.34211	0.575798	0.480408	0.391933	0.405319	0.322518	0.0765071	0.743706	0.667199	0.5	0.817819	0.821543	0.427216	0.178369	0.0992908	0	0.446855	0.422222	0.413627	0.403145	0.330503	0.307023	0.491614	0.410063	0.342977	0.371908	0.299371	0.0485325	0.741824	0.68218	0.5	0.837945	0.845493	0.393396	0.177883	0.115199	0
73	0.539096	0.498227	0.418706	0.508688	0.431472	0.347074	0.53555	0.490514	0.390071	0.387057	0.287766	0.0814716	0.758777	0.742465	0.521011	0.81844	0.823138	0.426241	0.11578	0.137677	0	0.467296	0.450524	0.413627	0.413312	0.361111	0.308805	0.423795	0.410587	0.342977	0.355975	0.25891	0.0520964	0.72327	0.700943	0.512579	0.863103	0.856289	0.392977	0.119287	0.144969	0.000104822
74	0.537589	0.493528	0.413032	0.509131	0.396277	0.340071	0.573493	0.467553	0.392287	0.379876	0.320656	0.0781915	0.770124	0.662677	0.494238	0.852394	0.814805	0.421277	0.148759	0.130851	0	0.465933	0.433753	0.386897	0.413312	0.316352	0.309434	0.478512	0.392767	0.342977	0.3413	0.299371	0.0485325	0.72327	0.67348	0.497379	0.881551	0.834067	0.390985	0.162893	0.134067	0
75	0.625532	0.478546	0.425089	0.515514	0.421986	0.346011	0.566046	0.481117	0.391312	0.382535	0.270479	0.0746454	0.775355	0.733067	0.496011	0.833688	0.821454	0.424823	0.124823	0.0937057	0	0.580922	0.432285	0.413627	0.422956	0.336059	0.309434	0.477359	0.400419	0.342977	0.359015	0.249686	0.0443396	0.72327	0.700943	0.498952	0.883858	0.845178	0.391405	0.124843	0.120545	0.000104822
76	0.525355	0.486702	0.432979	0.507003	0.385195	0.340603	0.541578	0.459574	0.394681	0.362677	0.315692	0.0783688	0.686348	0.719592	0.463475	0.810993	0.815159	0.422252	0.158245	0.107801	0	0.463417	0.434277	0.413627	0.405136	0.30566	0.303459	0.434486	0.37914	0.342977	0.319811	0.290147	0.052935	0.727463	0.700943	0.464675	0.834382	0.823585	0.393396	0.158176	0.120755	0.000104822
77	0.554787	0.487323	0.418351	0.497961	0.422695	0.346454	0.572961	0.453457	0.390957	0.375621	0.31445	0.0748227	0.782535	0.735195	0.5	0.820656	0.815337	0.426507	0.15594	0.111082	0	0.496017	0.43826	0.405975	0.401048	0.342034	0.307233	0.464151	0.366876	0.342977	0.32914	0.287736	0.0443396	0.768973	0.700943	0.5	0.837946	0.818973	0.390985	0.172222	0.138889	0.000104822
78	0.555142	0.483156	0.432358	0.532624	0.400621	0.347163	0.575266	0.453989	0.390603	0.395479	0.308777	0.0801418	0.697961	0.736968	0.571188	0.77695	0.812943	0.416844	0.15133	0.134929	0	0.47065	0.424633	0.413627	0.425367	0.319497	0.309434	0.477254	0.366876	0.342977	0.362893	0.287736	0.0496855	0.732809	0.700943	0.573795	0.753878	0.835744	0.383543	0.136268	0.144969	0
79	0.541755	0.485018	0.43023	0.500443	0.388387	0.351773	0.543883	0.457269	0.395922	0.380674	0.293174	0.0808511	0.776064	0.65922	0.483865	0.779876	0.819326	0.422784	0.125621	0.110372	0	0.467296	0.43826	0.413627	0.406918	0.306499	0.309434	0.439832	0.367296	0.342977	0.34717	0.26457	0.0551363	0.747694	0.67348	0.47956	0.752411	0.834067	0.392977	0.124004	0.120755	0.000104822
80	0.548227	0.492465	0.410727	0.503369	0.422784	0.345656	0.555319	0.459486	0.391223	0.368972	0.301507	0.0781915	0.757801	0.725887	0.575887	0.851773	0.814805	0.422518	0.139273	0.106738	0	0.488574	0.434696	0.379245	0.398113	0.337212	0.309434	0.450105	0.388155	0.342977	0.326939	0.282495	0.0509434	0.746541	0.700943	0.584172	0.87914	0.81782	0.384277	0.157023	0.117296	0.000104822
81	0.54016	0.505408	0.423936	0.532447	0.400266	0.349025	0.549113	0.452216	0.389007	0.362323	0.316933	0.0784575	0.77766	0.700532	0.469769	0.86055	0.816844	0.42234	0.113298	0.114628	0	0.487107	0.440776	0.413627	0.425367	0.321908	0.309434	0.450839	0.367296	0.342977	0.331656	0.299057	0.0496855	0.72327	0.727463	0.469602	0.887002	0.845493	0.391405	0.111006	0.121174	0
82	0.451507	0.48555	0.417553	0.517287	0.413564	0.352128	0.536613	0.475621	0.389894	0.364007	0.296454	0.0746454	0.791046	0.741401	0.5	0.812855	0.824202	0.42695	0.115248	0.11578	0	0.393291	0.43826	0.413627	0.418344	0.333857	0.309434	0.425996	0.4	0.342977	0.315409	0.268553	0.0443396	0.72327	0.700943	0.5	0.834067	0.861426	0.393396	0.153669	0.120755	0.000104822
83	0.539184	0.48883	0.414982	0.517199	0.394149	0.34273	0.564273	0.453457	0.39078	0.3625	0.325709	0.0802305	0.639982	0.73484	0.5	0.792376	0.805408	0.423404	0.14211	0.0981383	0	0.467296	0.424633	0.413627	0.416562	0.312998	0.307233	0.465828	0.372222	0.342977	0.31761	0.299371	0.0551363	0.70304	0.700943	0.5	0.807757	0.814885	0.391405	0.132495	0.115199	0
84	0.517642	0.506649	0.42633	0.495124	0.416135	0.351418	0.534486	0.467819	0.400443	0.355851	0.288475	0.0798759	0.73227	0.741755	0.506649	0.834043	0.811613	0.428635	0.128723	0.123316	0	0.445283	0.440776	0.405975	0.406918	0.333857	0.309434	0.416981	0.392767	0.354193	0.318239	0.257233	0.0551363	0.730713	0.717505	0.501677	0.874843	0.828616	0.393396	0.145493	0.129455	0
85	0.500355	0.470745	0.423404	0.511436	0.405053	0.352837	0.546365	0.462855	0.394858	0.381915	0.295567	0.077305	0.739096	0.753635	0.5	0.835727	0.807003	0.432004	0.159309	0.14078	0	0.435954	0.411635	0.413627	0.40912	0.330503	0.307233	0.437421	0.38847	0.342977	0.3413	0.266143	0.0485325	0.700943	0.722851	0.5	0.856394	0.825367	0.393396	0.167296	0.143082	0
86	0.536968	0.500887	0.427305	0.547252	0.388918	0.351684	0.517465	0.46055	0.394504	0.365426	0.295124	0.079344	0.68289	0.727571	0.5	0.850266	0.814096	0.427926	0.163918	0.10789	0	0.467296	0.440776	0.413627	0.443291	0.306499	0.309434	0.412579	0.377358	0.342977	0.31761	0.26457	0.052935	0.718658	0.700943	0.5	0.87914	0.834382	0.393396	0.128302	0.120755	0
87	0.589805	0.509752	0.428989	0.539184	0.398227	0.341046	0.546277	0.465426	0.391223	0.376596	0.304255	0.0754433	0.759752	0.672429	0.461082	0.841489	0.827039	0.433156	0.112234	0.104876	0	0.538679	0.442453	0.413627	0.427044	0.315409	0.303459	0.450839	0.39088	0.342977	0.346331	0.291405	0.0485325	0.72327	0.698113	0.464046	0.859434	0.862055	0.393396	0.12914	0.115199	0
88	0.524911	0.503901	0.424025	0.477837	0.417199	0.347784	0.534663	0.458777	0.388298	0.417376	0.31578	0.0782801	0.763918	0.669947	0.554787	0.801418	0.82367	0.420922	0.148936	0.118617	0	0.440356	0.441195	0.413627	0.397904	0.333857	0.309434	0.429455	0.37914	0.342977	0.383333	0.290147	0.0509434	0.746541	0.698532	0.560168	0.800734	0.855975	0.391405	0.156499	0.143082	0
89	0.517996	0.503103	0.409308	0.501773	0.395213	0.349557	0.591844	0.468883	0.38883	0.389273	0.284486	0.0773936	0.672074	0.731472	0.5	0.846631	0.816755	0.423404	0.141667	0.144681	0	0.445283	0.442977	0.386897	0.401048	0.312264	0.309434	0.495073	0.392767	0.342977	0.364465	0.249686	0.0513627	0.708386	0.700943	0.5	0.859748	0.852725	0.392977	0.117191	0.170964	0
90	0.591844	0.500355	0.416755	0.536082	0.43289	0.33945	0.517021	0.489716	0.396011	0.362855	0.295745	0.0745567	0.767819	0.658245	0.530319	0.817376	0.807713	0.43289	0.0832447	0.132801	0	0.536164	0.440776	0.379245	0.429455	0.35021	0.303459	0.418344	0.418029	0.342977	0.319497	0.268553	0.0443396	0.72327	0.671279	0.546436	0.83543	0.831132	0.393396	0.103145	0.143082	0.000104822
91	0.505496	0.506738	0.409574	0.469504	0.398316	0.347074	0.503103	0.450798	0.385638	0.37305	0.304078	0.0789007	0.760018	0.645745	0.5	0.842287	0.818174	0.414894	0.122074	0.112234	0	0.434591	0.440776	0.386897	0.377883	0.319497	0.309434	0.398742	0.366876	0.340566	0.336059	0.273795	0.0525157	0.72327	0.682704	0.5	0.851467	0.828616	0.391405	0.135325	0.143082	0.000104822
92	0.549557	0.481383	0.420301	0.507979	0.408777	0.34477	0.565248	0.4875	0.389362	0.381738	0.289539	0.0786348	0.769504	0.734663	0.5	0.826684	0.821454	0.426418	0.133422	0.116578	0	0.467296	0.4326	0.405975	0.407547	0.3326	0.309434	0.451992	0.418029	0.342977	0.346331	0.256394	0.0485325	0.72327	0.700943	0.5	0.868868	0.850943	0.392977	0.157023	0.143082	0.000104822
93	0.508422	0.502305	0.430319	0.513918	0.414894	0.343351	0.590071	0.466489	0.398404	0.392996	0.30133	0.079344	0.768706	0.725355	0.5	0.84406	0.821631	0.431028	0.0867908	0.120035	0	0.435954	0.440776	0.413627	0.416562	0.336268	0.303459	0.493816	0.392348	0.342977	0.351153	0.266143	0.0496855	0.72327	0.700943	0.5	0.898218	0.855975	0.393396	0.100419	0.143082	0.000104822
94	0.565071	0.479433	0.417287	0.454787	0.401596	0.344504	0.554521	0.460284	0.388918	0.366223	0.297606	0.0792553	0.720745	0.744681	0.532004	0.853191	0.805408	0.428103	0.188209	0.110727	0	0.501468	0.424633	0.405975	0.368029	0.331237	0.309434	0.450943	0.37914	0.342977	0.31761	0.266143	0.0485325	0.72914	0.705765	0.525681	0.916981	0.818134	0.392977	0.142138	0.120755	0
95	0.537145	0.497606	0.41711	0.451773	0.412855	0.353901	0.557979	0.454078	0.400709	0.374291	0.31977	0.0808511	0.728546	0.654787	0.527216	0.823582	0.814894	0.435018	0.116489	0.104699	0	0.466772	0.440776	0.413627	0.359958	0.333857	0.309434	0.454088	0.366876	0.350419	0.34717	0.290461	0.0525157	0.73805	0.693816	0.527149	0.814989	0.828616	0.399161	0.138889	0.108595	0
96	0.524113	0.492199	0.43094	0.48883	0.411436	0.34344	0.550089	0.473404	0.392199	0.332713	0.302837	0.0763298	0.711436	0.658245	0.609486	0.809929	0.818706	0.428989	0.149557	0.0968972	0.000177305	0.445178	0.43826	0.413627	0.388889	0.328407	0.309434	0.450839	0.392767	0.342977	0.291509	0.282495	0.0485325	0.738155	0.672327	0.591614	0.807757	0.843291	0.393396	0.15283	0.115199	0.000209644
97	0.545567	0.499823	0.43289	0.543883	0.398404	0.345124	0.562411	0.461348	0.394504	0.383599	0.275887	0.074734	0.670922	0.742819	0.521986	0.822872	0.831294	0.431738	0.113298	0.118794	0	0.467296	0.440776	0.413627	0.436478	0.319497	0.309434	0.460901	0.378407	0.342977	0.343501	0.249686	0.0443396	0.69979	0.700943	0.541719	0.846855	0.883858	0.393396	0.12914	0.126834	0.000104822
98	0.555053	0.478989	0.432004	0.517199	0.409929	0.344858	0.562057	0.460993	0.385106	0.353546	0.293617	0.0772163	0.704078	0.73227	0.543174	0.800443	0.80984	0.431738	0.167465	0.110461	0	0.487107	0.426939	0.413627	0.4174	0.333857	0.307233	0.450943	0.37956	0.342977	0.320755	0.26457	0.0509434	0.732809	0.700943	0.541195	0.814885	0.818134	0.393396	0.13522	0.120755	0
99	0.600621	0.478103	0.402394	0.533156	0.40727	0.33945	0.552216	0.472695	0.399645	0.352926	0.291844	0.0765957	0.741312	0.743617	0.5	0.814362	0.814716	0.437145	0.171365	0.130053	0	0.548323	0.424633	0.379245	0.438994	0.328407	0.309434	0.448323	0.394969	0.350419	0.320755	0.260482	0.0485325	0.700943	0.705765	0.5	0.834067	0.828616	0.399161	0.139308	0.147694	0
100	0.533777	0.510461	0.429167	0.515514	0.398848	0.341312	0.523404	0.46117	0.387943	0.403901	0.291046	0.0759752	0.689805	0.652394	0.502748	0.794769	0.813741	0.427394	0.157181	0.0932624	0	0.446646	0.442977	0.413627	0.416562	0.313732	0.309434	0.420021	0.38805	0.342977	0.359015	0.258071	0.0443396	0.754717	0.683858	0.51478	0.78805	0.842243	0.392977	0.14392	0.0833333	0
